# Supplementary material for: 4-Hy­droxy-3-[(E)-3-phenyl­prop-2-eno­yl]-2H-chromen-2-one
Source: Acta Crystallogr Sect E Struct Rep Online. 2011 Jul 30;67(Pt 8):o2209. doi: 10.1107/S1600536811029801 (PMC3213638; doi:10.1107/S1600536811029801)
Supplement: Supplementary file 2 [file e-67-o2209-Isup2.hkl]

#
# h,k,l, Fc-squared, Fo-squared, sigma(Fo-squared) and status flag
#
data_I
_shelx_title ' RachedBenHassenAfefA22_0ma in P2(1)/c'
_shelx_refln_list_code          4
_shelx_F_calc_maximum      200.77
_exptl_crystal_F_000       608.00
_reflns_d_resolution_high  0.7767
 
loop_
 _symmetry_equiv_pos_as_xyz
 'x, y, z'
 '-x, y+1/2, -z+1/2'
 '-x, -y, -z'
 'x, -y-1/2, z-1/2'
 
_cell_length_a    11.8040
_cell_length_b     3.8860
_cell_length_c    29.7190
_cell_angle_alpha  90.000
_cell_angle_beta   97.164
_cell_angle_gamma  90.000
 
_shelx_F_squared_multiplier     1.000
 
loop_
 _refln_index_h
 _refln_index_k
 _refln_index_l
 _refln_F_squared_calc
 _refln_F_squared_meas
 _refln_F_squared_sigma
 _refln_observed_status
   1   0   0       42.12       -0.56      0.56 o
   2   0   0    18232.19       -1.26      1.26 o
   4   0   0     3759.59     4183.95     57.30 o
   5   0   0     6281.04     6923.87     88.46 o
   6   0   0      148.00      181.76     13.49 o
   7   0   0     1082.39     1396.89     35.19 o
   8   0   0      139.93      162.17     15.10 o
   9   0   0      243.95      282.18     19.99 o
  10   0   0       83.06       88.30     14.69 o
  11   0   0       74.15       92.25     25.12 o
  12   0   0        0.53        4.71     10.05 o
  13   0   0        2.08        5.15     11.44 o
  14   0   0        3.15       -8.05     15.29 o
  15   0   0        5.50        0.05     18.47 o
   1   1   0      213.40      253.25      4.94 o
   2   1   0       81.95      101.80      5.85 o
   3   1   0      351.43      354.66      8.00 o
   4   1   0     1103.06     1187.47     16.47 o
   5   1   0       50.17       44.27      5.18 o
   6   1   0      300.01      302.33     11.98 o
   7   1   0      399.74      474.56     15.57 o
   8   1   0        0.37       -3.84      4.12 o
   9   1   0       75.66       73.22      9.20 o
  10   1   0        4.01       12.37      6.46 o
  11   1   0       25.80        9.84      8.33 o
  12   1   0       31.65       21.86      9.33 o
  13   1   0       55.82       54.03     20.87 o
  14   1   0       12.60       36.58     17.60 o
   0   2   0      360.94      408.53     12.26 o
   1   2   0        0.27       -2.31      2.79 o
   2   2   0       30.98       45.67      3.43 o
   3   2   0       22.08       23.71      3.34 o
   4   2   0       65.27       82.03      6.28 o
   5   2   0       45.46       44.64      5.45 o
   6   2   0        2.14        0.27      4.28 o
   7   2   0        3.78        2.13      5.76 o
   8   2   0       68.53       48.67     13.32 o
   9   2   0        7.58        4.15      6.65 o
  10   2   0        3.77        8.17      7.34 o
  11   2   0        4.21        8.71      8.90 o
  12   2   0       45.79       24.03     13.70 o
  13   2   0       11.55       13.04      9.83 o
   1   3   0       33.69       33.17      8.90 o
   2   3   0       18.57       27.83      7.61 o
   3   3   0       15.27       17.71      4.37 o
   4   3   0        6.04        2.68      5.14 o
   5   3   0       55.09       54.46      8.72 o
   6   3   0      309.87      322.91     17.40 o
   7   3   0       18.45       19.84      7.96 o
   8   3   0      326.20      303.35     19.97 o
   9   3   0        0.40        2.90      9.10 o
  10   3   0       27.86       32.49     10.69 o
  11   3   0        0.06       -2.82      9.54 o
  12   3   0       35.91       42.26     12.79 o
   0   4   0       21.89       46.18     24.34 o
   1   4   0       56.21       49.22      8.97 o
   2   4   0       58.15       44.58      9.85 o
   3   4   0       13.73        9.03      8.90 o
   4   4   0      121.47       97.85     20.64 o
   5   4   0       44.61       61.30      9.13 o
   6   4   0      129.31      127.92     17.00 o
   7   4   0       57.15       51.78     11.00 o
   8   4   0       17.13        9.87      9.45 o
   9   4   0       21.55        6.22     17.36 o
 -14   1   1        6.52       11.76     11.86 o
 -13   1   1       70.30       50.06     12.51 o
 -12   1   1        3.16        2.39      7.87 o
 -11   1   1      140.85      153.49     14.86 o
 -10   1   1        2.98        0.07      5.89 o
  -9   1   1       19.69       23.06      6.87 o
  -8   1   1      215.24      290.12     14.08 o
  -7   1   1      292.99      292.87     12.86 o
  -6   1   1      348.03      436.26     13.86 o
  -5   1   1       64.69       79.31      9.24 o
  -4   1   1      268.29      300.35     14.51 o
  -3   1   1      409.24      399.14     11.75 o
  -2   1   1      627.44      676.28     11.71 o
  -1   1   1      615.39      640.12     12.57 o
   0   1   1      160.77      167.14      5.85 o
   1   1   1       38.32       26.73      4.23 o
   2   1   1     1565.74     1822.04     17.64 o
   3   1   1       80.06       99.88      4.96 o
   4   1   1      183.44      180.28      6.85 o
   5   1   1      241.16      268.19      9.29 o
   6   1   1     1009.39     1105.45     22.13 o
   7   1   1       69.56       62.18      9.72 o
   8   1   1        7.36        4.24      4.84 o
   9   1   1       10.81        8.12      5.68 o
  10   1   1        2.49        6.05      6.28 o
  11   1   1       28.01       21.98      8.52 o
  12   1   1       23.31       28.99      9.89 o
  13   1   1        0.45        3.49      8.24 o
  14   1   1        1.76       35.48     19.77 o
 -13   2   1       32.65       29.36     13.94 o
 -12   2   1        1.63        8.31      8.92 o
 -11   2   1       17.22       20.70     11.12 o
 -10   2   1        0.03        0.88      6.95 o
  -9   2   1        4.28        4.90      6.32 o
  -8   2   1       83.10       64.26     21.39 o
  -7   2   1        0.06       -0.86      4.89 o
  -6   2   1        0.35       -2.68      3.31 o
  -5   2   1        1.80        2.76      3.59 o
  -4   2   1       35.68       46.02      5.13 o
  -3   2   1      205.77      212.88      6.79 o
  -2   2   1       37.03       37.93      3.41 o
  -1   2   1      131.50      133.23      4.32 o
   0   2   1       67.31       72.36      4.58 o
   1   2   1        2.42        2.98      3.28 o
   2   2   1      395.21      453.86     12.78 o
   3   2   1       40.04       45.31      4.00 o
   4   2   1        1.20       -0.76      2.49 o
   5   2   1        5.73       12.56      4.06 o
   6   2   1       29.10       23.06      7.13 o
   7   2   1      111.19      104.22     15.45 o
   8   2   1       11.59       10.83      5.95 o
   9   2   1        7.64        1.38      6.87 o
  10   2   1       26.35       18.78      8.55 o
  11   2   1        0.17        3.24      7.77 o
  12   2   1        1.26       10.17      8.35 o
  13   2   1        1.13        8.28      9.18 o
 -12   3   1       20.59       26.01     11.42 o
 -11   3   1       12.17       26.60     11.79 o
 -10   3   1       49.08       43.64     14.71 o
  -9   3   1       47.26       42.39     11.11 o
  -8   3   1        0.80        5.60      7.51 o
  -7   3   1      231.98      246.14     17.14 o
  -6   3   1        5.16       -1.68      5.84 o
  -5   3   1       27.20       45.80      8.32 o
  -4   3   1       17.81       19.11      7.52 o
  -3   3   1        7.57        0.48      3.92 o
  -2   3   1       34.80       41.75      4.51 o
  -1   3   1       56.76       66.49      4.21 o
   0   3   1      105.92      104.59      5.39 o
   1   3   1        3.61        2.67      3.99 o
   2   3   1       38.64       51.11      9.38 o
   3   3   1       50.18       68.02      5.81 o
   4   3   1        3.00        4.18      5.09 o
   5   3   1        4.57        2.23      5.62 o
   6   3   1        9.27        0.79      6.10 o
   7   3   1      274.48      260.74     17.59 o
   8   3   1       10.60       13.68      7.98 o
   9   3   1       32.17       31.82     13.34 o
  10   3   1        8.81        6.77      8.23 o
  11   3   1        1.59       14.98      9.71 o
  12   3   1        0.56        0.82     17.88 o
  -9   4   1       22.64       12.51      9.65 o
  -8   4   1       17.44       22.71      9.80 o
  -7   4   1        4.69       11.18      7.99 o
  -6   4   1        8.98       11.89      7.48 o
  -5   4   1       47.34       45.19      8.67 o
  -4   4   1        9.56        8.10      5.99 o
  -3   4   1        0.00        1.38      7.81 o
  -2   4   1      124.26      105.02     12.67 o
  -1   4   1       23.81        8.36     18.95 o
   0   4   1      131.94      115.05     10.69 o
   1   4   1        2.74       13.95      6.90 o
   2   4   1        2.35        4.59     11.42 o
   3   4   1       20.13        9.05     11.12 o
   4   4   1        0.18       -4.65      8.67 o
   5   4   1        9.65       17.09      8.96 o
   6   4   1       17.24       28.03      9.93 o
   7   4   1       14.51       -0.31      8.81 o
   8   4   1        4.06        6.90      8.79 o
 -15   0   2        0.61       37.99     23.34 o
 -14   0   2       11.10       13.50     16.22 o
 -13   0   2       18.16       12.96     11.67 o
 -12   0   2       14.60        9.58     15.19 o
 -11   0   2        3.72       -6.13     10.96 o
 -10   0   2        7.77        4.41      8.92 o
  -9   0   2        8.89        2.19      7.13 o
  -8   0   2      187.38      206.97     16.27 o
  -7   0   2       27.13       38.33      8.66 o
  -6   0   2        0.09        0.49      6.95 o
  -5   0   2     1666.96     1993.22     37.91 o
  -4   0   2     2751.17     2658.53     42.07 o
  -2   0   2     1676.97       -1.50      1.50 o
  -1   0   2     4284.96        0.22      0.73 o
   0   0   2      339.46        0.02      0.26 o
   1   0   2     2426.01        0.11      1.38 o
   2   0   2     1818.91       -1.54      1.54 o
   3   0   2     7556.74     8439.66     96.35 o
   4   0   2     1037.95     1116.61     24.47 o
   5   0   2       12.43       35.09      7.63 o
   6   0   2     4275.67     5214.27     76.11 o
   7   0   2      828.47     1171.71     32.28 o
   8   0   2      303.46      297.44     18.90 o
   9   0   2        0.05        8.29      9.44 o
  10   0   2      121.56      115.34     15.57 o
  11   0   2       16.73       -2.07      8.31 o
  12   0   2      578.36      488.83     29.14 o
  13   0   2        0.08        8.81     10.96 o
  14   0   2        3.04        8.92     15.88 o
 -14   1   2       11.61       21.22     13.03 o
 -13   1   2        0.03        6.86      9.02 o
 -12   1   2       39.44       43.81     12.67 o
 -11   1   2        0.15       -3.29      6.88 o
 -10   1   2       55.24       47.44      8.66 o
  -9   1   2       11.56       14.76      5.98 o
  -8   1   2       42.75       59.49      8.48 o
  -7   1   2       26.27       22.42      5.77 o
  -6   1   2     1445.21     1587.73     27.24 o
  -5   1   2       30.90       37.30      5.00 o
  -4   1   2      210.19      220.09     13.00 o
  -3   1   2      166.41      185.04      6.18 o
  -2   1   2      583.55      724.78     10.17 o
  -1   1   2    12277.95    13671.21     82.77 o
   0   1   2     4089.05     4060.03     76.28 o
   1   1   2     2512.97     2862.11     24.79 o
   2   1   2     2195.19     2277.31     25.45 o
   3   1   2       52.26       55.64      6.11 o
   4   1   2        6.55        4.70      2.91 o
   5   1   2      154.15      184.11      8.72 o
   6   1   2      121.73      161.29      9.63 o
   7   1   2        0.07        3.38      4.82 o
   8   1   2        0.29       -3.14      4.26 o
   9   1   2      165.95      184.17     12.31 o
  10   1   2       20.57       26.89      7.40 o
  11   1   2       37.74       37.17     14.09 o
  12   1   2       51.37       43.95     13.34 o
  13   1   2        1.09       19.82     10.63 o
  14   1   2        0.80       -4.93     12.69 o
 -13   2   2       26.29       38.47     19.92 o
 -12   2   2        9.57       19.83     10.67 o
 -11   2   2       87.60       85.46     18.52 o
 -10   2   2        0.00        5.34      7.04 o
  -9   2   2      160.64      162.65     14.81 o
  -8   2   2      264.87      286.14     19.68 o
  -7   2   2        0.12       -1.97      4.79 o
  -6   2   2        7.27        7.30      3.96 o
  -5   2   2       79.31       88.83      5.62 o
  -4   2   2        3.19        2.08      2.71 o
  -3   2   2        0.13        0.46      2.55 o
  -2   2   2      155.85      146.37      5.64 o
  -1   2   2        0.52       -2.02      2.02 o
   0   2   2        1.88        2.54      2.90 o
   1   2   2      180.69      206.03     10.78 o
   2   2   2       81.10       84.08      3.70 o
   3   2   2        0.02        1.56      2.50 o
   4   2   2        8.71        2.34      2.78 o
   5   2   2        1.67        2.34      3.58 o
   6   2   2        0.39        4.24      5.15 o
   7   2   2       10.19        1.52      5.07 o
   8   2   2        1.34       -0.54      5.53 o
   9   2   2        8.76        8.37      7.25 o
  10   2   2        0.09        1.74      7.30 o
  11   2   2       11.05        9.50     10.32 o
  12   2   2        2.04        1.24      8.00 o
  13   2   2       11.65        9.70      9.01 o
 -12   3   2        0.44        6.99      9.84 o
 -11   3   2        1.09       -7.56      8.30 o
 -10   3   2       55.49       38.81     11.10 o
  -9   3   2       12.03        7.76      8.27 o
  -8   3   2      124.95      133.11     20.31 o
  -7   3   2      188.83      204.26     23.78 o
  -6   3   2        8.28        9.26      8.91 o
  -5   3   2       56.69       51.08     14.78 o
  -4   3   2        2.00        1.05      5.03 o
  -3   3   2       12.02        2.48      4.92 o
  -2   3   2      199.02      202.73      8.08 o
  -1   3   2       76.38       80.88      4.70 o
   0   3   2        4.14        7.15      4.06 o
   1   3   2       65.03       80.05      9.17 o
   2   3   2       88.87      109.01     14.92 o
   3   3   2        1.94        1.96      3.40 o
   4   3   2       35.08       32.62      6.42 o
   5   3   2       15.34       11.77      6.07 o
   6   3   2       34.10       16.99      7.37 o
   7   3   2        7.35        2.41      6.55 o
   8   3   2        1.39        3.02      7.03 o
   9   3   2        4.16        3.31      8.01 o
  10   3   2        6.31       15.09      9.89 o
  11   3   2       12.11       16.60      9.61 o
  -9   4   2        8.08       20.36     10.76 o
  -8   4   2       13.03       11.89      9.04 o
  -7   4   2        5.34        8.28      7.64 o
  -6   4   2       15.18       15.23      7.85 o
  -5   4   2       28.75       27.56      8.47 o
  -4   4   2       12.07        5.71      8.60 o
  -3   4   2        0.71        3.32      5.28 o
  -2   4   2        2.71        4.73      4.70 o
  -1   4   2        9.48       -3.98      5.40 o
   0   4   2       15.04        2.83      6.25 o
   1   4   2        2.43        4.27      6.30 o
   2   4   2       28.48       15.84     16.79 o
   3   4   2       43.51       38.49     20.70 o
   4   4   2       20.30       25.51     11.29 o
   5   4   2      115.73      105.32     11.78 o
   6   4   2      141.80      142.13     13.32 o
   7   4   2       57.76       63.02     13.89 o
   8   4   2      116.77      110.03     22.27 o
 -14   1   3       15.30       32.77     13.99 o
 -13   1   3        0.74        6.95      8.56 o
 -12   1   3       24.49       37.81     10.82 o
 -11   1   3       89.65       72.44     13.85 o
 -10   1   3        3.54       -2.38      5.84 o
  -9   1   3       55.23       64.53      9.43 o
  -8   1   3       13.04       17.73      5.76 o
  -7   1   3      118.99      156.40     10.39 o
  -6   1   3      430.62      513.78     23.14 o
  -5   1   3      420.89      515.67     14.30 o
  -4   1   3        3.78        1.78      2.88 o
  -3   1   3        8.17        5.62      2.09 o
  -2   1   3     1289.83     1487.68     19.57 o
  -1   1   3    40307.93    44428.23    262.59 o
   0   1   3     3427.81     3734.04     44.40 o
   1   1   3    12378.11    14214.24     99.06 o
   2   1   3       10.69        7.69      2.24 o
   3   1   3      700.29      758.12     31.26 o
   4   1   3     1149.35     1287.14     18.09 o
   5   1   3       88.77       85.31      8.20 o
   6   1   3      333.13      417.68     14.01 o
   7   1   3       77.99       78.07      8.71 o
   8   1   3        4.19        3.49      7.29 o
   9   1   3       32.81       46.13     11.32 o
  10   1   3        1.50       -5.30      6.17 o
  11   1   3       50.78       50.29     15.22 o
  12   1   3        4.70       21.12     11.11 o
  13   1   3        0.69       34.44     12.81 o
  14   1   3        2.07       47.64     36.38 o
 -13   2   3        5.70       18.51      8.63 o
 -12   2   3       11.55       12.24      9.63 o
 -11   2   3       14.36       12.93      7.76 o
 -10   2   3        3.85        5.15      7.28 o
  -9   2   3      183.49      162.64     14.98 o
  -8   2   3      304.23      329.02     25.95 o
  -7   2   3      500.06      482.94     20.20 o
  -6   2   3      199.91      214.84      9.56 o
  -5   2   3      240.27      283.43      8.82 o
  -4   2   3        5.84        7.46      3.35 o
  -3   2   3       39.02       53.69      4.36 o
  -2   2   3      178.99      209.85     10.38 o
  -1   2   3       52.85       78.73      4.08 o
   0   2   3        2.13       -1.18      4.18 o
   1   2   3      571.60      636.07     15.00 o
   2   2   3       29.60       34.99      2.90 o
   3   2   3       34.67       34.42      3.87 o
   4   2   3       14.68       16.46      3.65 o
   5   2   3        4.03        3.14      3.81 o
   6   2   3       68.89       76.48     15.30 o
   7   2   3       58.26       48.49      8.25 o
   8   2   3        5.52       -0.46      5.46 o
   9   2   3        1.04       -0.83     15.29 o
  10   2   3        0.06        1.22      7.45 o
  11   2   3        2.67        8.67      8.23 o
  12   2   3        2.32       -1.65      7.00 o
  13   2   3        5.67        1.67      8.70 o
 -12   3   3        1.92        3.44     10.31 o
 -11   3   3        0.03        1.75      9.12 o
 -10   3   3       47.80       54.13     12.07 o
  -9   3   3        0.02        9.64      8.12 o
  -8   3   3      329.30      324.43     20.80 o
  -7   3   3        3.80        0.32      6.88 o
  -6   3   3       78.42       96.99     13.43 o
  -5   3   3       18.18       16.71      6.94 o
  -4   3   3       18.82       23.75      6.67 o
  -3   3   3      281.53      270.01     13.00 o
  -2   3   3      120.84      139.92     11.16 o
  -1   3   3       99.83      128.87      5.82 o
   0   3   3        0.78        5.93      4.15 o
   1   3   3       34.69       31.03     14.35 o
   2   3   3       65.73       69.72     10.42 o
   3   3   3      155.56      146.58      7.30 o
   4   3   3       60.58       76.21     10.53 o
   5   3   3      144.59      137.37     11.80 o
   6   3   3       30.92       26.65      9.33 o
   7   3   3       51.77       40.68      9.66 o
   8   3   3       38.01       29.10      9.49 o
   9   3   3        7.04       10.74      9.82 o
  10   3   3        7.33       -1.77      7.14 o
  11   3   3       13.04       11.00      9.06 o
  -9   4   3       11.20       25.66     11.19 o
  -8   4   3        0.00       -1.65      8.14 o
  -7   4   3       43.88       44.56     10.62 o
  -6   4   3        7.86       22.32     13.43 o
  -5   4   3        6.50        4.63      6.63 o
  -4   4   3        1.87        2.99      7.23 o
  -3   4   3        2.03        5.95      5.62 o
  -2   4   3        0.09       -1.03      5.56 o
  -1   4   3       19.50       14.41      7.68 o
   0   4   3        9.20        9.59      6.52 o
   1   4   3       16.39        8.63      7.78 o
   2   4   3        0.00        4.75      7.64 o
   3   4   3       14.80        7.43      9.26 o
   4   4   3       21.92       25.34     11.18 o
   5   4   3       18.19       21.38      7.48 o
   6   4   3        0.32        3.55      7.02 o
   7   4   3       77.29       50.98     13.33 o
   8   4   3       27.68       31.54      9.91 o
 -15   0   4        0.40       23.26     18.36 o
 -14   0   4        0.65        7.85     15.33 o
 -13   0   4        0.14        2.49     10.80 o
 -12   0   4       53.66       73.77     15.80 o
 -11   0   4       47.69       62.52     13.65 o
 -10   0   4        0.83        0.77      8.31 o
  -9   0   4       66.61       71.76     14.09 o
  -8   0   4       21.54       24.64      8.49 o
  -7   0   4      157.10      200.08     15.74 o
  -6   0   4       65.43       87.04     12.98 o
  -5   0   4       66.71       82.18     11.51 o
  -4   0   4      170.76      158.06     11.14 o
  -3   0   4     3347.91     3270.27     53.40 o
  -2   0   4        7.85       -1.70      1.70 o
  -1   0   4     6976.13        1.12      1.38 o
   0   0   4        4.31        1.05      1.27 o
   1   0   4     3283.01       -1.39      1.39 o
   2   0   4    11745.84        4.69      5.60 o
   3   0   4      207.53      193.16      9.82 o
   4   0   4     1338.26     1514.52     29.25 o
   5   0   4     2628.00     2839.47     46.89 o
   6   0   4     1549.78     1865.46     42.50 o
   7   0   4       17.90       24.81      7.30 o
   8   0   4      132.68      148.85     14.33 o
   9   0   4      116.76      160.47     16.22 o
  10   0   4      204.51      200.19     20.53 o
  11   0   4      512.61      647.30     30.43 o
  12   0   4       11.16        3.48      9.58 o
  13   0   4        0.07       19.97     18.20 o
  14   0   4        3.84       -0.73     16.88 o
 -14   1   4        4.45       13.24     11.19 o
 -13   1   4       24.03       16.78      9.48 o
 -12   1   4       63.02       57.94     18.49 o
 -11   1   4        2.45        3.88      7.66 o
 -10   1   4        1.32        1.18      5.77 o
  -9   1   4      302.72      305.78     15.04 o
  -8   1   4        0.49        3.35      5.03 o
  -7   1   4      159.33      187.27     11.19 o
  -6   1   4       13.96       12.59      5.09 o
  -5   1   4       12.74        5.86      4.33 o
  -4   1   4       25.08       31.39      5.14 o
  -3   1   4       75.65       55.51      7.53 o
  -2   1   4     8461.83     9343.95    104.67 o
  -1   1   4     1704.11     1808.04     35.85 o
   0   1   4     5954.30     6828.34     50.89 o
   1   1   4     6820.21     7631.27     56.54 o
   2   1   4       58.81       65.83      4.41 o
   3   1   4      349.40      426.43     14.35 o
   4   1   4       67.12       83.51      5.54 o
   5   1   4      406.92      486.88     13.11 o
   6   1   4     1279.57     1465.01     32.19 o
   7   1   4       44.05       56.92      7.68 o
   8   1   4       16.46       21.04      6.14 o
   9   1   4       76.39       67.88      9.00 o
  10   1   4       16.93       10.44      7.13 o
  11   1   4       47.23       41.83     10.23 o
  12   1   4       15.94       16.15     12.34 o
  13   1   4        3.09        0.41      8.70 o
  14   1   4        8.56        2.96     14.33 o
 -13   2   4        2.14        2.27     10.93 o
 -12   2   4      142.15      131.00     15.25 o
 -11   2   4       38.18       47.40     10.67 o
 -10   2   4       45.08       34.64      9.95 o
  -9   2   4        0.52        7.14      7.16 o
  -8   2   4      334.65      369.39     40.86 o
  -7   2   4      277.96      303.23     14.65 o
  -6   2   4        1.48        2.61      3.74 o
  -5   2   4       18.67       19.62      3.82 o
  -4   2   4      322.92      322.93      9.67 o
  -3   2   4        4.51        2.00      2.91 o
  -2   2   4      371.91      429.43     10.10 o
  -1   2   4     1147.76     1243.53     15.56 o
   0   2   4      359.17      382.50     10.91 o
   1   2   4       29.53       21.72      4.72 o
   2   2   4      178.31      218.02      6.71 o
   3   2   4      169.18      163.43      6.82 o
   4   2   4      192.13      216.78      8.25 o
   5   2   4      173.73      186.91     12.03 o
   6   2   4       16.08       13.51      5.60 o
   7   2   4       54.28       51.80     12.57 o
   8   2   4        0.03       -1.53      5.38 o
   9   2   4       33.53        7.99      9.74 o
  10   2   4        2.21        4.90      7.03 o
  11   2   4       16.55       21.23      8.96 o
  12   2   4        0.24        4.22      8.34 o
  13   2   4       15.59       -0.54      8.93 o
 -12   3   4        9.01       14.39     10.44 o
 -11   3   4       31.94       16.70     10.12 o
 -10   3   4       13.53       24.53     10.16 o
  -9   3   4        9.68        0.94      7.36 o
  -8   3   4       74.46      103.81     14.07 o
  -7   3   4       21.93       10.48      7.70 o
  -6   3   4       30.88       36.28      8.84 o
  -5   3   4       19.91       25.51      7.64 o
  -4   3   4        1.08        5.51      5.50 o
  -3   3   4      234.50      232.27     12.53 o
  -2   3   4      284.43      285.79     19.34 o
  -1   3   4      144.11      157.53      6.59 o
   0   3   4        7.11       13.41      6.36 o
   1   3   4        4.99        6.27      8.11 o
   2   3   4      226.40      268.91     23.63 o
   3   3   4       89.23      112.39      8.24 o
   4   3   4      137.94      142.99     10.80 o
   5   3   4       35.07       38.77      8.23 o
   6   3   4        0.15        0.91      5.89 o
   7   3   4       76.49       61.28     10.72 o
   8   3   4       24.03       10.43      7.67 o
   9   3   4       24.42       20.03      8.59 o
  10   3   4       26.94       50.09     11.52 o
  11   3   4        4.77       -2.73      7.51 o
  -9   4   4        0.15        4.51      8.82 o
  -8   4   4        0.34       -5.44      7.67 o
  -7   4   4        1.51       -3.58      7.72 o
  -6   4   4        0.31       -1.21      6.90 o
  -5   4   4       10.23       19.12      7.53 o
  -4   4   4        0.48       12.49      6.35 o
  -3   4   4        2.76        1.33      5.56 o
  -2   4   4        4.34        5.14      7.23 o
  -1   4   4        1.42        2.37      4.29 o
   0   4   4        4.94        1.30      5.95 o
   1   4   4        2.07       -6.47      6.47 o
   2   4   4        6.02       18.17      8.82 o
   3   4   4        0.27        9.63      9.78 o
   4   4   4        8.84       -1.50     14.60 o
   5   4   4       16.64       15.88      7.45 o
   6   4   4       35.70       40.45      9.48 o
   7   4   4        1.03       -4.55      7.31 o
   8   4   4        1.32       -7.64      8.49 o
 -14   1   5        3.28        6.66     12.09 o
 -13   1   5       14.09        1.01      8.42 o
 -12   1   5       22.96       14.11      9.88 o
 -11   1   5        0.00       -4.27      6.77 o
 -10   1   5       68.42       95.26     12.60 o
  -9   1   5        0.30       -4.83      5.74 o
  -8   1   5      395.71      405.93     16.06 o
  -7   1   5        6.71        1.25      4.32 o
  -6   1   5      415.21      502.97     15.21 o
  -5   1   5      918.29      933.38     19.18 o
  -4   1   5      110.36      131.24      6.74 o
  -3   1   5      483.02      525.72     13.83 o
  -2   1   5      370.47      400.99     12.85 o
  -1   1   5     2825.55     3089.49     25.79 o
   0   1   5        2.38        0.15      1.33 o
   1   1   5      968.18     1092.56     11.35 o
   2   1   5     2548.78     2778.98     27.56 o
   3   1   5     1109.28     1294.83     32.47 o
   4   1   5       70.57       75.86      8.82 o
   5   1   5      877.83      941.25     18.44 o
   6   1   5        0.13        1.34      3.58 o
   7   1   5       18.87        8.60      4.41 o
   8   1   5       13.00       22.48      5.99 o
   9   1   5       15.76       24.76      6.72 o
  10   1   5       88.46       78.75     20.17 o
  11   1   5       95.88       94.46     13.71 o
  12   1   5        2.16       -1.10      8.14 o
  13   1   5       12.90        6.46      8.97 o
  14   1   5        2.02       19.55     14.85 o
 -13   2   5       12.49       13.39      9.50 o
 -12   2   5        0.37       10.75      9.79 o
 -11   2   5       12.97       23.21      9.08 o
 -10   2   5        5.35        7.25      7.44 o
  -9   2   5      888.27      905.17     29.77 o
  -8   2   5       43.77       26.04      8.30 o
  -7   2   5     1122.79     1182.27     36.89 o
  -6   2   5       48.82       55.04     10.48 o
  -5   2   5       14.80       23.85      4.04 o
  -4   2   5      115.37      137.26      5.90 o
  -3   2   5      489.75      549.93     16.27 o
  -2   2   5     3593.23     3997.98     39.95 o
  -1   2   5      599.47      666.76     11.34 o
   0   2   5      711.94      785.69     11.55 o
   1   2   5      852.05      893.48     11.39 o
   2   2   5        0.04        2.32      2.34 o
   3   2   5        5.11        3.95      2.60 o
   4   2   5        1.05        0.85      3.25 o
   5   2   5       95.75      104.47     15.73 o
   6   2   5      138.82      148.19     13.73 o
   7   2   5       51.69       41.26     10.32 o
   8   2   5      187.22      205.81     16.19 o
   9   2   5       24.03       19.77      7.74 o
  10   2   5        6.12        8.40      7.46 o
  11   2   5       12.87       16.34      8.18 o
  12   2   5        3.54       -1.10      8.01 o
  13   2   5        1.08        8.79      9.76 o
 -12   3   5        0.32       21.97     10.75 o
 -11   3   5        6.02        6.24      9.09 o
 -10   3   5       25.76       20.68      9.59 o
  -9   3   5       22.83       37.91     10.38 o
  -8   3   5        3.44       10.66      7.89 o
  -7   3   5       23.16       12.90      8.10 o
  -6   3   5       15.61        8.45      6.89 o
  -5   3   5       91.52       96.61     11.13 o
  -4   3   5        0.00        2.37      5.47 o
  -3   3   5       50.58       50.15      7.90 o
  -2   3   5       46.78       64.53      7.92 o
  -1   3   5       50.34       57.24      9.30 o
   0   3   5        0.89        3.53      5.54 o
   1   3   5       12.01       18.56      7.10 o
   2   3   5      123.05      118.74     13.83 o
   3   3   5       61.45       68.07      7.11 o
   4   3   5      203.71      203.62     17.08 o
   5   3   5        0.36        2.07      5.09 o
   6   3   5        4.05       -0.85      5.73 o
   7   3   5       32.13       19.95      8.04 o
   8   3   5       10.55       23.40      8.68 o
   9   3   5      183.13      150.91     16.12 o
  10   3   5       67.45       50.72     11.52 o
  11   3   5       17.89       15.82      9.49 o
  -9   4   5        0.50       10.77      9.52 o
  -8   4   5        1.60       -5.00      8.03 o
  -7   4   5        0.25       -5.56      7.59 o
  -6   4   5        4.68        7.66     10.81 o
  -5   4   5        0.01        6.51      6.70 o
  -4   4   5        1.80       -1.27      6.29 o
  -3   4   5        1.76        1.41      5.54 o
  -2   4   5        5.72        4.56      5.78 o
  -1   4   5        4.72        8.51      5.82 o
   0   4   5        3.51        2.57      7.00 o
   1   4   5        0.13       -5.08      6.77 o
   2   4   5        3.36        5.87      7.66 o
   3   4   5        3.50       -9.76      9.76 o
   4   4   5        0.05        1.90      8.74 o
   5   4   5       31.39       26.11     17.17 o
   6   4   5        4.17        6.84      7.48 o
   7   4   5       23.47       27.75      9.54 o
   8   4   5        3.76        0.36      7.59 o
 -15   0   6       44.49       39.66     21.07 o
 -14   0   6        3.64       -2.97     15.37 o
 -13   0   6       26.95       22.68     12.75 o
 -12   0   6       91.84      108.83     17.85 o
 -11   0   6       31.36       10.10     15.88 o
 -10   0   6       59.46       55.78     12.53 o
  -9   0   6        2.27        0.27      7.60 o
  -8   0   6        8.22        6.44      7.40 o
  -7   0   6        3.67       -0.86      6.52 o
  -6   0   6        4.77       10.84      7.06 o
  -5   0   6        7.50        5.25      6.02 o
  -4   0   6      435.84      496.98     19.83 o
  -3   0   6       50.86       54.59      7.82 o
  -2   0   6     1102.36      594.62     26.84 o
  -1   0   6     2176.36       -0.11      2.04 o
   0   0   6     1801.20       -1.74      1.74 o
   1   0   6      425.31       48.39     42.99 o
   2   0   6      139.44      112.73      9.43 o
   3   0   6     2067.50     2275.56     44.81 o
   4   0   6      107.34       76.50     12.39 o
   5   0   6      528.63      632.55     20.59 o
   6   0   6       77.34      117.69     16.66 o
   7   0   6       84.98       77.66     10.79 o
   8   0   6      688.73      732.92     27.03 o
   9   0   6        1.14       -6.55      6.55 o
  10   0   6       27.88       17.49      9.30 o
  11   0   6       81.37       74.70     13.97 o
  12   0   6        5.02       13.01     12.65 o
  13   0   6        0.87       -2.37     16.06 o
  14   0   6       22.18       18.20     21.75 o
 -14   1   6        5.96        2.42     11.47 o
 -13   1   6       15.54       12.42     10.16 o
 -12   1   6       25.40       19.04      9.01 o
 -11   1   6        5.66       -2.00      6.92 o
 -10   1   6       35.30       28.65      7.60 o
  -9   1   6      302.94      340.29     16.91 o
  -8   1   6      218.90      195.04     12.49 o
  -7   1   6        2.07        4.66      4.85 o
  -6   1   6        0.57        1.73      3.98 o
  -5   1   6       81.19      106.85      7.94 o
  -4   1   6      710.25      757.49     21.57 o
  -3   1   6       36.49       24.28      4.98 o
  -2   1   6     1861.51     2039.32     24.44 o
  -1   1   6     1068.38     1214.11     15.54 o
   0   1   6     2998.65     3432.63     24.92 o
   1   1   6     3855.00     4224.96     30.68 o
   2   1   6       18.66       27.80      4.27 o
   3   1   6     1232.22     1347.00     20.00 o
   4   1   6      773.89      904.45     15.53 o
   5   1   6      107.59       94.27      8.08 o
   6   1   6        5.31       -2.68      3.33 o
   7   1   6       12.00       12.40      5.25 o
   8   1   6      244.97      290.26     16.29 o
   9   1   6        1.18       -1.85      5.51 o
  10   1   6      162.52      131.27     36.85 o
  11   1   6       18.58       16.61     10.55 o
  12   1   6       13.76       10.08      7.30 o
  13   1   6        1.34        7.71     10.38 o
  14   1   6        0.04       -5.45     12.09 o
 -13   2   6        1.98       13.00      9.10 o
 -12   2   6        0.80        4.98      9.93 o
 -11   2   6       16.31       14.92      8.49 o
 -10   2   6       58.47       72.64     12.40 o
  -9   2   6      843.87      836.62     28.90 o
  -8   2   6        0.97        0.48      6.29 o
  -7   2   6       35.83       32.49      7.79 o
  -6   2   6       37.27       45.01      5.94 o
  -5   2   6       97.04      104.75      6.41 o
  -4   2   6      987.14     1104.86     15.39 o
  -3   2   6      805.53      940.47     15.89 o
  -2   2   6      151.21      177.63      7.55 o
  -1   2   6     2241.57     2401.96     25.67 o
   0   2   6     4526.15     4870.48     38.10 o
   1   2   6       78.58       96.52      4.44 o
   2   2   6       74.10       71.09      4.80 o
   3   2   6       46.88       66.74      6.14 o
   4   2   6       63.17       68.25      7.74 o
   5   2   6      358.94      411.31     13.02 o
   6   2   6       84.11      102.04     14.65 o
   7   2   6       88.56       66.13     13.54 o
   8   2   6        6.74        6.56      6.83 o
   9   2   6        0.84       -1.95      6.17 o
  10   2   6       30.40       34.63     10.82 o
  11   2   6        0.22       -0.96      7.29 o
  12   2   6        2.25       10.79      8.78 o
  13   2   6       10.24       26.26     14.29 o
 -12   3   6        1.58       11.55     10.34 o
 -11   3   6        5.24        6.14      9.10 o
 -10   3   6       11.03        3.94      7.72 o
  -9   3   6        0.02        7.46      7.97 o
  -8   3   6       26.49       28.12      9.12 o
  -7   3   6       40.61       37.30     13.74 o
  -6   3   6        0.01        0.52      6.02 o
  -5   3   6       39.97       27.79      7.69 o
  -4   3   6       52.91       65.46     12.11 o
  -3   3   6        0.69       -1.45      6.50 o
  -2   3   6        9.39       15.93     10.32 o
  -1   3   6        3.64        4.20      3.78 o
   0   3   6      106.09      120.18      6.75 o
   1   3   6        0.41        5.59      6.19 o
   2   3   6        2.82        0.57      4.06 o
   3   3   6       56.33       76.16      8.94 o
   4   3   6       50.57       48.07      7.79 o
   5   3   6       16.61       15.28      6.36 o
   6   3   6        1.77       -0.61      5.61 o
   7   3   6       25.62       11.46      9.94 o
   8   3   6       66.10       50.27     10.60 o
   9   3   6      141.33      139.93     17.26 o
  10   3   6       23.07       15.97      9.56 o
  11   3   6       19.87       27.66     10.53 o
  -9   4   6        3.57        1.83     10.64 o
  -8   4   6        0.27        4.63      8.62 o
  -7   4   6        8.46        7.48      8.82 o
  -6   4   6        0.01       -4.65      7.56 o
  -5   4   6        7.16       -4.90      6.71 o
  -4   4   6        0.88        2.17      6.51 o
  -3   4   6        9.15       11.26      6.34 o
  -2   4   6        1.05        4.24      5.85 o
  -1   4   6        8.90        1.18      5.20 o
   0   4   6        6.89       -5.17      6.93 o
   1   4   6        1.24       -4.71      7.57 o
   2   4   6        2.33       -2.43      7.40 o
   3   4   6        0.03       -6.80      8.34 o
   4   4   6        1.49        2.12      9.85 o
   5   4   6        0.56       -1.66      6.14 o
   6   4   6        3.29       14.73      9.61 o
   7   4   6        7.42        8.31     14.54 o
   8   4   6        0.02        3.07      8.24 o
 -14   1   7        3.60       -6.82     10.83 o
 -13   1   7       54.63       49.84     12.36 o
 -12   1   7       12.90       -3.80      8.05 o
 -11   1   7       20.77       11.43      8.16 o
 -10   1   7      121.23      160.24     18.21 o
  -9   1   7      842.36      882.78     25.00 o
  -8   1   7        6.95       24.23      6.58 o
  -7   1   7       12.36       16.23      8.58 o
  -6   1   7        0.15       -3.69      3.69 o
  -5   1   7       32.41       31.93      5.71 o
  -4   1   7      151.89      144.61      7.44 o
  -3   1   7      117.15      121.54      5.89 o
  -2   1   7      169.35      212.98      6.14 o
  -1   1   7      566.58      632.29     10.28 o
   0   1   7       63.21       82.27      3.95 o
   1   1   7     1573.12     1549.15    140.72 o
   2   1   7       13.38        9.99      2.98 o
   3   1   7      579.31      658.55     18.80 o
   4   1   7      176.48      213.47      9.15 o
   5   1   7      816.05      942.75     22.57 o
   6   1   7       24.01       17.29      9.91 o
   7   1   7      247.43      237.49     10.67 o
   8   1   7        3.04        3.76      5.00 o
   9   1   7       37.24       30.27      8.51 o
  10   1   7      115.00      108.58     16.55 o
  11   1   7       34.44       25.02      7.70 o
  12   1   7        2.07       -3.82      8.96 o
  13   1   7       21.86       25.56     14.28 o
  14   1   7        0.44        9.14     14.38 o
 -13   2   7        0.00       -1.71     15.53 o
 -12   2   7       22.19       26.85      9.71 o
 -11   2   7       14.30       19.67      9.13 o
 -10   2   7        5.98        6.60      7.37 o
  -9   2   7       42.83       46.12     12.57 o
  -8   2   7      197.11      197.90     15.70 o
  -7   2   7        6.48        5.23      5.20 o
  -6   2   7       94.44       94.49     11.73 o
  -5   2   7        1.29        4.25      4.20 o
  -4   2   7      289.21      309.81     11.45 o
  -3   2   7     4759.89     5206.00     62.49 o
  -2   2   7       79.05       98.53      5.21 o
  -1   2   7     2030.53     2268.74     27.77 o
   0   2   7      598.75      666.17     10.70 o
   1   2   7      197.96      295.15      7.49 o
   2   2   7     1345.72     1589.08     21.04 o
   3   2   7     1166.20     1320.39     18.37 o
   4   2   7      685.22      790.81     17.05 o
   5   2   7       53.01       62.76     13.72 o
   6   2   7        6.56        6.11      5.25 o
   7   2   7      168.15      199.69     14.58 o
   8   2   7      215.23      178.01     37.54 o
   9   2   7       86.88       91.32     22.04 o
  10   2   7       82.47       80.12     16.09 o
  11   2   7       22.65       20.90      9.86 o
  12   2   7        6.68        7.12     12.08 o
  13   2   7        0.80        2.54     12.70 o
 -12   3   7        0.01       12.31     10.81 o
 -11   3   7       12.74        9.94      9.13 o
 -10   3   7        5.94        2.91      8.22 o
  -9   3   7        6.64       -0.33      7.42 o
  -8   3   7       96.70       89.72     13.65 o
  -7   3   7        2.14        1.54      7.01 o
  -6   3   7       39.16       35.32      9.02 o
  -5   3   7        8.99        4.33      6.27 o
  -4   3   7       49.94       40.95      8.63 o
  -3   3   7        3.04        6.49      5.87 o
  -2   3   7      233.61      255.15     13.37 o
  -1   3   7       77.14       80.26      7.80 o
   0   3   7       12.19       13.17      3.91 o
   1   3   7       76.95       96.09      6.02 o
   2   3   7       79.69       81.86      8.63 o
   3   3   7        4.40        3.49      5.08 o
   4   3   7       10.58       -1.61      6.87 o
   5   3   7        8.19        7.67      6.01 o
   6   3   7       28.46       23.36      7.85 o
   7   3   7       24.48       33.46      8.85 o
   8   3   7       81.04       77.89     17.47 o
   9   3   7       12.05       11.01      8.19 o
  10   3   7      120.18       75.39     13.72 o
  11   3   7        0.93        3.15      8.68 o
  -8   4   7        0.21       -8.01      8.01 o
  -7   4   7        6.84        3.83      8.85 o
  -6   4   7        3.65        3.83      8.11 o
  -5   4   7        1.50        0.38      7.66 o
  -4   4   7        3.01       -1.93      6.84 o
  -3   4   7       13.53       24.41      7.52 o
  -2   4   7        2.67        2.34      6.29 o
  -1   4   7        2.46        2.05      5.62 o
   0   4   7        0.02        2.72      7.26 o
   1   4   7        0.26       -1.34     10.06 o
   2   4   7        0.04       13.04      8.56 o
   3   4   7        2.60        3.35      8.13 o
   4   4   7        0.32       11.63     10.87 o
   5   4   7        0.00       -0.90      7.59 o
   6   4   7        6.92        5.43      7.34 o
   7   4   7        0.13       -0.28      8.73 o
   8   4   7        0.36        1.11      9.51 o
 -15   0   8       47.35       52.33     24.85 o
 -14   0   8        0.07      -12.46     12.46 o
 -13   0   8       44.14       42.11     14.18 o
 -12   0   8        0.65       11.97      9.99 o
 -11   0   8       91.11      126.40     18.48 o
 -10   0   8       89.75       72.31     14.15 o
  -9   0   8      904.63      962.84     42.88 o
  -8   0   8       74.57       78.62     13.31 o
  -7   0   8      180.99      272.86     18.39 o
  -6   0   8      206.46      209.12     15.52 o
  -5   0   8       29.55       20.41      9.86 o
  -4   0   8       56.33       81.14     10.28 o
  -3   0   8        5.33       -3.29      4.43 o
  -2   0   8       98.36       96.76      9.38 o
  -1   0   8      872.97      832.90     22.97 o
   0   0   8        2.80        4.57      7.14 o
   1   0   8     1954.36     2146.99     74.89 o
   2   0   8      106.69       89.78      9.35 o
   3   0   8      177.10      153.54     12.59 o
   4   0   8        4.21        8.48      6.29 o
   5   0   8       59.33       61.24     16.51 o
   6   0   8       51.06       44.01     10.01 o
   7   0   8       54.94       39.87      9.05 o
   8   0   8       32.57       40.35      9.89 o
   9   0   8       40.21       33.29      9.78 o
  10   0   8      170.13      159.06     17.27 o
  11   0   8       13.25        8.01     11.24 o
  12   0   8        9.78        6.37     11.72 o
  13   0   8       33.30       15.06     19.70 o
  14   0   8       16.10       12.92     21.93 o
 -14   1   8        3.48        4.00     12.30 o
 -13   1   8        0.95       -4.63      9.35 o
 -12   1   8        0.33       -0.18      8.48 o
 -11   1   8        0.82       -3.49      7.65 o
 -10   1   8     1177.19     1234.15     31.34 o
  -9   1   8        3.05        0.86      6.07 o
  -8   1   8      718.67      746.22     21.94 o
  -7   1   8      144.56      170.37     12.47 o
  -6   1   8       35.59       23.94      6.59 o
  -5   1   8      270.98      353.28     12.77 o
  -4   1   8      313.48      351.69     11.77 o
  -3   1   8     1792.56     2116.20     23.69 o
  -2   1   8      291.74      299.55      7.34 o
  -1   1   8      306.96      298.94      7.63 o
   0   1   8      503.03      594.72     13.63 o
   1   1   8        0.79       -2.02      2.02 o
   2   1   8      182.82      182.83      6.75 o
   3   1   8        4.24        4.14      3.33 o
   4   1   8      171.60      209.10      8.40 o
   5   1   8      344.65      411.85     12.73 o
   6   1   8       93.58       93.40     13.28 o
   7   1   8        3.48        4.89      4.14 o
   8   1   8      105.77      126.03     15.03 o
   9   1   8       47.90       46.28      7.62 o
  10   1   8       67.79       58.12      9.51 o
  11   1   8       66.94       81.10     13.33 o
  12   1   8        1.27       -0.82      9.86 o
  13   1   8        3.05        6.18     11.15 o
  14   1   8       11.18       24.11     15.60 o
 -13   2   8        3.36       -2.19     12.08 o
 -12   2   8        0.36        3.03      8.17 o
 -11   2   8       17.64       17.12      9.06 o
 -10   2   8        0.65        6.51      7.67 o
  -9   2   8       64.21       75.66     17.06 o
  -8   2   8        2.62        2.03      6.09 o
  -7   2   8        7.18        4.19      5.71 o
  -6   2   8       21.96       24.44      6.19 o
  -5   2   8      150.51      165.69      8.03 o
  -4   2   8       56.11       68.02      5.01 o
  -3   2   8      110.29      147.86      5.97 o
  -2   2   8     2474.26     2595.34     27.88 o
  -1   2   8      111.61      127.60      5.78 o
   0   2   8      158.51      186.30      6.46 o
   1   2   8      326.26      375.83      8.80 o
   2   2   8     2866.09     3156.38     33.60 o
   3   2   8      430.68      512.98     16.29 o
   4   2   8      630.72      711.90     16.61 o
   5   2   8        1.44        0.92      4.46 o
   6   2   8        0.11        7.85      6.35 o
   7   2   8      104.21      119.07     16.32 o
   8   2   8      703.38      690.90     26.56 o
   9   2   8       73.40       84.56     23.34 o
  10   2   8       34.12       42.67     11.06 o
  11   2   8       22.03       10.01      8.55 o
  12   2   8       12.39       24.61     14.74 o
  13   2   8        1.08       14.23     29.48 o
 -12   3   8        1.79       -6.26     11.89 o
 -11   3   8        0.00       -1.43      9.04 o
 -10   3   8        8.37       -2.03      8.65 o
  -9   3   8       58.34       53.78     11.99 o
  -8   3   8       67.24       81.02     20.76 o
  -7   3   8       36.99       37.94     10.01 o
  -6   3   8       31.97       51.27     18.04 o
  -5   3   8        0.98        6.58      6.71 o
  -4   3   8       18.30       11.73     11.17 o
  -3   3   8      243.65      251.28     14.63 o
  -2   3   8        6.90        0.24      5.22 o
  -1   3   8      504.35      539.52     16.67 o
   0   3   8        2.82        2.82      4.58 o
   1   3   8       16.49       20.05      5.51 o
   2   3   8      159.28      159.44      9.99 o
   3   3   8        0.02        2.08      4.98 o
   4   3   8        7.70        5.26      6.06 o
   5   3   8        4.40       11.86     11.01 o
   6   3   8        9.40        7.22      7.03 o
   7   3   8       78.64       69.32     11.14 o
   8   3   8        1.52        1.82      7.99 o
   9   3   8       91.06       84.45     13.59 o
  10   3   8        2.37        7.55      8.59 o
  11   3   8        0.06        3.33      9.11 o
  -8   4   8        3.44       -2.00      9.07 o
  -7   4   8        3.56        5.74      9.20 o
  -6   4   8        5.37        4.85      7.95 o
  -5   4   8        0.24        1.45      8.04 o
  -4   4   8        0.00       -3.41      6.89 o
  -3   4   8        0.12        7.64      6.46 o
  -2   4   8        0.01        4.20      6.17 o
  -1   4   8        7.99       11.93      6.37 o
   0   4   8        0.24        7.66      7.90 o
   1   4   8        0.25        2.68      7.58 o
   2   4   8        4.59        6.19      8.33 o
   3   4   8        0.09        5.60      8.69 o
   4   4   8        4.55        4.36     10.21 o
   5   4   8        0.01       -1.30      6.82 o
   6   4   8        0.02       -1.82      7.32 o
   7   4   8        0.06        9.13      8.22 o
   8   4   8        0.08       -1.45      7.95 o
 -14   1   9        2.82       -9.80     11.02 o
 -13   1   9        0.24       -6.59      8.53 o
 -12   1   9        7.66       -1.49      9.05 o
 -11   1   9       53.83       49.74     11.09 o
 -10   1   9      461.15      487.52     20.28 o
  -9   1   9      415.08      488.56     19.31 o
  -8   1   9      347.47      354.12     16.21 o
  -7   1   9       73.23       72.80      8.81 o
  -6   1   9       69.73       76.38     11.89 o
  -5   1   9     1059.39     1283.13     24.38 o
  -4   1   9      415.53      602.40     15.58 o
  -3   1   9     3722.24     4352.28     54.65 o
  -2   1   9      262.41      294.06      7.59 o
  -1   1   9      172.93      189.72      6.08 o
   0   1   9       14.93       17.89      3.63 o
   1   1   9       63.75       79.93      4.94 o
   2   1   9     1477.46     1562.88     34.72 o
   3   1   9      364.96      427.08     10.61 o
   4   1   9       14.01       10.56      5.64 o
   5   1   9      103.56      121.97      9.49 o
   6   1   9      163.49      153.82      9.45 o
   7   1   9      261.65      268.34     10.72 o
   8   1   9        8.84        9.16      5.13 o
   9   1   9       12.31       11.47      6.74 o
  10   1   9       15.37        6.74      6.74 o
  11   1   9        2.62        4.56      8.77 o
  12   1   9        0.00       -6.06      9.82 o
  13   1   9       24.26        7.60     11.07 o
 -13   2   9        0.23       13.40      9.69 o
 -12   2   9        0.47        5.55      8.33 o
 -11   2   9        2.28       -0.17      7.74 o
 -10   2   9       28.74       20.53      9.18 o
  -9   2   9       22.17       13.97      8.36 o
  -8   2   9       25.14       28.89      8.87 o
  -7   2   9      184.88      191.76     14.95 o
  -6   2   9      102.51       91.88      9.25 o
  -5   2   9      121.94      145.76     10.34 o
  -4   2   9        3.83        7.67      3.12 o
  -3   2   9      442.44      515.69     10.44 o
  -2   2   9      109.38      139.79      6.54 o
  -1   2   9      823.08      892.36     14.62 o
   0   2   9     1291.01     1338.17     17.45 o
   1   2   9       60.86       58.72      6.23 o
   2   2   9       50.80       50.10      4.70 o
   3   2   9      668.39      747.46     15.17 o
   4   2   9      183.17      188.88     10.63 o
   5   2   9        2.05        1.35      4.91 o
   6   2   9       71.03       97.30     17.07 o
   7   2   9        6.27       13.10      6.12 o
   8   2   9      163.51      206.24     16.55 o
   9   2   9      444.04      457.82     35.67 o
  10   2   9       59.63       38.94     14.75 o
  11   2   9       13.11       18.87     11.99 o
  12   2   9        0.27        2.43     12.40 o
 -11   3   9        5.86       18.35     10.73 o
 -10   3   9       36.92       17.03     10.07 o
  -9   3   9        1.97       -5.54      7.68 o
  -8   3   9        9.27       10.57      8.42 o
  -7   3   9        1.06       -0.43      7.22 o
  -6   3   9        4.93        5.96      6.91 o
  -5   3   9        8.01        3.80      6.40 o
  -4   3   9      290.99      321.70     27.58 o
  -3   3   9       24.46       23.56      7.37 o
  -2   3   9      654.33      586.11     22.90 o
  -1   3   9      267.76      269.06     13.94 o
   0   3   9       34.24       40.09      6.56 o
   1   3   9      119.92      121.02     10.05 o
   2   3   9        0.03        4.19      4.99 o
   3   3   9       28.10       26.99      6.21 o
   4   3   9        1.20        0.59      5.75 o
   5   3   9        0.55        1.97      6.26 o
   6   3   9        6.98       12.84      9.10 o
   7   3   9        0.08        1.30      6.44 o
   8   3   9       27.07       20.31      8.65 o
   9   3   9        0.04       13.31      8.78 o
  10   3   9        1.63       -6.99      7.66 o
  11   3   9        4.36        3.35     11.39 o
  -8   4   9       23.01       21.24     10.56 o
  -7   4   9        9.16       13.09     10.28 o
  -6   4   9        0.93        9.07      8.52 o
  -5   4   9       27.50       20.13      9.27 o
  -4   4   9        0.78        0.54     11.80 o
  -3   4   9        4.70        2.68      6.94 o
  -2   4   9        9.53        4.38     10.61 o
  -1   4   9        0.00       -2.84      6.06 o
   0   4   9       17.31       10.46      8.12 o
   1   4   9        1.63       -6.58      7.04 o
   2   4   9        3.58       11.45      8.66 o
   3   4   9        2.92        7.24      9.04 o
   4   4   9        4.67        8.98     10.57 o
   5   4   9        2.60        2.26      7.27 o
   6   4   9        5.37       14.14      8.51 o
   7   4   9        1.07       15.20      8.94 o
 -15   0  10        2.26        2.63     21.22 o
 -14   0  10       57.79       49.36     20.09 o
 -13   0  10       54.52       80.35     17.51 o
 -12   0  10       22.11       17.99     12.54 o
 -11   0  10      974.29     1152.98     48.33 o
 -10   0  10     1546.93     1589.42     48.25 o
  -9   0  10     1116.71     1360.69     42.56 o
  -8   0  10       14.70        5.00      7.93 o
  -7   0  10       99.07       80.67     12.29 o
  -6   0  10       49.31       39.02      9.09 o
  -5   0  10      235.38      315.54     19.69 o
  -4   0  10     1070.05     1131.66     33.18 o
  -3   0  10       83.14       87.50     16.36 o
  -2   0  10     2272.50     2618.42     52.55 o
  -1   0  10     1038.38     1112.75     58.58 o
   0   0  10       48.91       57.48      7.61 o
   1   0  10       44.94       45.44     13.42 o
   2   0  10     1119.34     1261.86     33.25 o
   3   0  10        2.09        6.46      6.03 o
   4   0  10      766.45      870.88     30.59 o
   5   0  10       13.14       16.86      7.89 o
   6   0  10      342.22      304.58     22.04 o
   7   0  10       59.96       48.87     12.03 o
   8   0  10       64.12       74.70     22.11 o
   9   0  10      184.10      179.30     32.12 o
  10   0  10        8.98        2.64     14.79 o
  11   0  10        2.04      -12.28     12.28 o
  12   0  10       14.52        0.68     16.42 o
  13   0  10        0.01       15.70     18.88 o
  14   0  10        8.13       24.25     23.38 o
 -14   1  10        9.46        1.58     11.54 o
 -13   1  10        0.44       -9.09      9.09 o
 -12   1  10        5.72       -4.79      7.61 o
 -11   1  10        5.08       -3.66      7.90 o
 -10   1  10        0.08       -4.89      6.36 o
  -9   1  10      267.46      300.82     16.71 o
  -8   1  10       65.55       87.30     14.58 o
  -7   1  10      183.83      189.68     12.27 o
  -6   1  10        0.40        1.16      4.48 o
  -5   1  10      144.69      152.13     11.08 o
  -4   1  10     1856.95     2226.13     35.48 o
  -3   1  10      458.18      499.69     13.74 o
  -2   1  10        0.82       -2.15      2.77 o
  -1   1  10       30.10       38.14      4.68 o
   0   1  10        1.29        5.06      2.77 o
   1   1  10      132.95      158.62      6.24 o
   2   1  10     4055.93     4902.43     53.71 o
   3   1  10        0.00        2.42      3.15 o
   4   1  10      171.42      219.05      9.54 o
   5   1  10      104.83      127.85      9.03 o
   6   1  10       43.66       48.61      9.29 o
   7   1  10      526.32      549.43     19.55 o
   8   1  10       63.54       76.27     10.03 o
   9   1  10       21.40       23.33      7.87 o
  10   1  10        5.83       13.96      6.97 o
  11   1  10        1.56       -4.99      7.95 o
  12   1  10        7.88       18.15     10.47 o
  13   1  10        8.02       17.55     11.94 o
 -13   2  10        0.89       -0.26     12.94 o
 -12   2  10        0.10        0.94      8.54 o
 -11   2  10        7.06       12.93      8.56 o
 -10   2  10        0.95        3.99      8.84 o
  -9   2  10        9.30       15.22      8.28 o
  -8   2  10        0.99       -2.53      6.30 o
  -7   2  10       74.14       76.68     11.39 o
  -6   2  10        3.65        0.29      4.81 o
  -5   2  10      137.67      150.52     10.03 o
  -4   2  10       24.94       25.36      4.81 o
  -3   2  10      219.48      232.61      7.61 o
  -2   2  10        6.78        5.01      2.75 o
  -1   2  10      185.19      191.16      7.52 o
   0   2  10        7.94        6.03      3.10 o
   1   2  10       51.25       49.13      5.15 o
   2   2  10      160.90      168.11      7.85 o
   3   2  10        0.37        0.69      3.55 o
   4   2  10      452.76      484.22     16.47 o
   5   2  10        3.43        3.20      5.66 o
   6   2  10        3.57        2.90      5.54 o
   7   2  10      256.58      284.82     26.04 o
   8   2  10        3.38       -4.85      6.11 o
   9   2  10      204.97      226.03     30.98 o
  10   2  10       85.76       65.24     12.67 o
  11   2  10        3.99        5.38     12.22 o
  12   2  10        2.28      -11.38     11.38 o
 -11   3  10        5.52       14.92     10.31 o
 -10   3  10        2.56        4.43      9.08 o
  -9   3  10        0.89        7.74     11.10 o
  -8   3  10       24.11       27.88      9.44 o
  -7   3  10        0.01       -0.10      7.36 o
  -6   3  10        1.41        4.31      7.12 o
  -5   3  10        7.56        4.32      7.66 o
  -4   3  10      395.94      337.14     17.74 o
  -3   3  10      311.26      304.99     16.69 o
  -2   3  10      582.11      582.02     20.94 o
  -1   3  10        0.12        0.01      5.11 o
   0   3  10        9.34        5.35      5.51 o
   1   3  10      383.59      351.31     14.38 o
   2   3  10       35.68       46.54      7.49 o
   3   3  10      178.62      209.69     12.91 o
   4   3  10        0.11       -1.04      5.44 o
   5   3  10       47.14       41.75      9.18 o
   6   3  10       55.98       40.44      9.44 o
   7   3  10        1.07       -1.05      7.76 o
   8   3  10        2.99        5.39      9.18 o
   9   3  10        7.29        1.01      8.63 o
  10   3  10        8.97       16.11     16.56 o
  -8   4  10        1.35       14.26     10.25 o
  -7   4  10        5.58        9.98      9.15 o
  -6   4  10       17.83       26.55     10.44 o
  -5   4  10        0.03       -3.87      7.98 o
  -4   4  10        3.79       -3.96      9.19 o
  -3   4  10        0.41       -3.81      6.95 o
  -2   4  10        5.29       14.49      9.06 o
  -1   4  10        1.83       -1.23      6.71 o
   0   4  10        9.29       -2.70      6.37 o
   1   4  10       26.31       38.98     10.38 o
   2   4  10        0.86       -7.14      7.14 o
   3   4  10       22.27       18.03     10.14 o
   4   4  10        5.46        5.88      7.29 o
   5   4  10        1.23       -5.76      6.70 o
   6   4  10       11.28       15.87     10.41 o
   7   4  10        0.00        1.88      8.53 o
 -14   1  11        0.12       -6.69     10.71 o
 -13   1  11        2.91       -8.83     10.47 o
 -12   1  11       25.72        4.47     12.69 o
 -11   1  11       25.01       25.14     12.85 o
 -10   1  11       62.38       54.72     11.25 o
  -9   1  11        8.77        8.90      6.60 o
  -8   1  11      130.83      137.37     11.95 o
  -7   1  11      150.79      173.29     13.48 o
  -6   1  11       88.44       71.93      8.24 o
  -5   1  11      290.60      334.54     13.11 o
  -4   1  11      195.41      231.84     12.41 o
  -3   1  11       46.92       43.92      7.16 o
  -2   1  11       39.47       53.70      8.20 o
  -1   1  11      385.31      426.43      9.97 o
   0   1  11       62.37       87.26      5.30 o
   1   1  11     2356.14     2726.13     27.28 o
   2   1  11     1911.79     2352.17     24.53 o
   3   1  11      321.28      378.32     11.38 o
   4   1  11       72.77      106.45      7.47 o
   5   1  11       23.17       28.40      5.17 o
   6   1  11       10.11        7.60      4.30 o
   7   1  11      710.47      751.17     22.37 o
   8   1  11       19.25       15.90      6.15 o
   9   1  11      977.27      892.13     39.10 o
  10   1  11        6.48       16.92      9.19 o
  11   1  11        0.96       -8.98      8.98 o
  12   1  11        6.28        7.45     12.60 o
  13   1  11        7.99       17.75     15.80 o
 -13   2  11        2.14        9.55     10.86 o
 -12   2  11        1.02       -3.80      7.74 o
 -11   2  11       24.69       22.13     10.01 o
 -10   2  11       24.42       22.26      8.65 o
  -9   2  11       16.27       12.13      7.89 o
  -8   2  11       88.14       76.72     17.31 o
  -7   2  11        0.60       -4.97      5.72 o
  -6   2  11        5.45       11.01      5.67 o
  -5   2  11        0.67        2.79      3.75 o
  -4   2  11        5.48        6.34      2.79 o
  -3   2  11        0.20        0.11      2.48 o
  -2   2  11        4.80        6.15      2.56 o
  -1   2  11      137.35      146.44      8.07 o
   0   2  11       43.25       49.70      5.91 o
   1   2  11       61.17       85.06      8.37 o
   2   2  11       25.85       44.97      5.21 o
   3   2  11      224.72      259.56     10.01 o
   4   2  11        2.27       -3.46      4.33 o
   5   2  11       38.53       41.02     12.26 o
   6   2  11        7.16        4.23      5.93 o
   7   2  11       19.92       22.19      7.92 o
   8   2  11      275.66      273.24     21.84 o
   9   2  11       41.62       31.56      9.53 o
  10   2  11       21.09       21.02     12.75 o
  11   2  11        0.45        8.40     16.10 o
  12   2  11       23.12       33.46     20.95 o
 -11   3  11        6.26       14.84     10.97 o
 -10   3  11        9.01        3.60      9.03 o
  -9   3  11       30.64       10.11      9.84 o
  -8   3  11        0.01       -2.01      7.93 o
  -7   3  11        0.70        4.29      7.68 o
  -6   3  11       97.48      107.80     23.82 o
  -5   3  11       26.92       30.06      8.59 o
  -4   3  11        7.20        9.65      6.69 o
  -3   3  11      424.49      417.18     19.62 o
  -2   3  11        2.66        0.44      5.83 o
  -1   3  11        1.30        2.55      6.03 o
   0   3  11       32.48       34.11      9.40 o
   1   3  11      441.90      411.29     16.14 o
   2   3  11       97.90       99.03      9.68 o
   3   3  11      248.76      260.71     15.79 o
   4   3  11       36.80       33.99      8.14 o
   5   3  11       30.62       19.41      7.86 o
   6   3  11       38.60       30.53     12.83 o
   7   3  11        0.06       -2.75      6.66 o
   8   3  11        0.44       -0.53      7.55 o
   9   3  11        9.22        6.08     11.84 o
  10   3  11       20.85       48.36     19.97 o
  -8   4  11        3.63       -3.64      9.11 o
  -7   4  11        0.52        5.49      8.87 o
  -6   4  11        0.56        4.05      8.92 o
  -5   4  11        5.11       -3.60      8.22 o
  -4   4  11       44.51       31.20     10.41 o
  -3   4  11       17.56       27.84      9.59 o
  -2   4  11      156.22      172.56     14.76 o
  -1   4  11        0.11        1.57      6.97 o
   0   4  11       35.56       35.93     13.41 o
   1   4  11      116.07      103.85     10.91 o
   2   4  11        3.23        1.66      8.25 o
   3   4  11        5.79       -6.19      6.19 o
   4   4  11        4.23        7.62      8.17 o
   5   4  11        7.02        7.65     12.73 o
   6   4  11        1.84       10.05      9.31 o
   7   4  11        0.18       -1.98      8.47 o
 -14   0  12        9.59       -0.42     17.91 o
 -13   0  12        2.02      -12.34     17.72 o
 -12   0  12      204.94      239.32     25.07 o
 -11   0  12      180.53      154.22     20.70 o
 -10   0  12     2169.45     2246.41     59.51 o
  -9   0  12      977.98      927.45     35.74 o
  -8   0  12      158.88      174.02     21.34 o
  -7   0  12        2.62       -0.85      9.95 o
  -6   0  12      392.27      500.04     22.72 o
  -5   0  12     2789.44     3342.37     68.07 o
  -4   0  12     7799.44     9001.47    132.76 o
  -3   0  12       35.50      102.52     12.05 o
  -2   0  12     1472.94     1697.20     40.40 o
  -1   0  12       38.39       22.72      8.14 o
   0   0  12      293.06      361.85     14.97 o
   1   0  12     7408.29     8146.96    118.35 o
   2   0  12     1169.19     1384.88     37.22 o
   3   0  12      547.69      728.28     27.62 o
   4   0  12     1231.70     1303.00    105.39 o
   5   0  12      135.48      146.83     16.24 o
   6   0  12      155.55      165.18     18.17 o
   7   0  12       17.49       28.34     10.40 o
   8   0  12      135.96      152.82     20.12 o
   9   0  12      105.10      104.46     18.32 o
  10   0  12       20.82       29.17     12.33 o
  11   0  12       41.94       19.65     19.34 o
  12   0  12       41.96       31.44     22.20 o
  13   0  12        9.73       21.43     21.75 o
 -14   1  12        0.03       -2.76     12.15 o
 -13   1  12       13.20       19.71     14.72 o
 -12   1  12       15.47       16.43     13.23 o
 -11   1  12      276.90      316.25     20.95 o
 -10   1  12       11.52       11.89      7.17 o
  -9   1  12      176.15      181.28     14.37 o
  -8   1  12      282.94      317.05     16.26 o
  -7   1  12        1.08        5.34      4.98 o
  -6   1  12      117.40      127.32     10.14 o
  -5   1  12        6.69       11.92      5.00 o
  -4   1  12      558.68      614.33     16.63 o
  -3   1  12        0.38       -2.31      4.20 o
  -2   1  12       20.87       19.22      6.87 o
  -1   1  12     1737.19     1797.90     26.97 o
   0   1  12      191.04      203.18      7.52 o
   1   1  12      605.81      751.15     12.97 o
   2   1  12       15.37       17.49      3.63 o
   3   1  12      519.43      585.68     14.24 o
   4   1  12       99.74      107.27     10.92 o
   5   1  12       30.75       23.36      8.18 o
   6   1  12      180.23      198.22     13.66 o
   7   1  12       95.78      119.96     17.02 o
   8   1  12      790.42      875.48     22.73 o
   9   1  12       80.44       76.41     25.07 o
  10   1  12        3.19       -1.36     10.17 o
  11   1  12        0.26      -10.22     10.22 o
  12   1  12        5.03        9.25     18.73 o
  13   1  12       15.54       38.60     16.20 o
 -13   2  12        8.14       -0.39     11.81 o
 -12   2  12        0.05       17.54      9.29 o
 -11   2  12        6.74        6.56      9.49 o
 -10   2  12       14.40        7.35      8.49 o
  -9   2  12        2.80        6.29      7.54 o
  -8   2  12       87.47       73.45     11.60 o
  -7   2  12       10.20       12.17      7.65 o
  -6   2  12       17.82       17.28      7.27 o
  -5   2  12        0.16       -0.23      3.83 o
  -4   2  12       85.18      129.26     11.30 o
  -3   2  12       40.59       46.70      5.11 o
  -2   2  12       19.65       24.13      4.49 o
  -1   2  12       10.85        9.37      3.85 o
   0   2  12       33.35       50.24      5.65 o
   1   2  12        0.69       -1.53      2.95 o
   2   2  12        1.30        1.13      3.44 o
   3   2  12       70.19       92.15      8.01 o
   4   2  12       28.49       24.79      6.34 o
   5   2  12       26.61       33.97      7.10 o
   6   2  12        0.02       -3.02      5.38 o
   7   2  12      191.94      206.10     16.40 o
   8   2  12       57.29       52.68     20.73 o
   9   2  12        3.02       -6.85     10.85 o
  10   2  12        1.38       -5.07     14.80 o
  11   2  12        4.50       -0.39     15.59 o
  12   2  12        0.39        3.73     17.88 o
 -11   3  12        4.35       42.04     12.19 o
 -10   3  12        4.49       23.38     13.70 o
  -9   3  12        1.60       12.86      8.37 o
  -8   3  12        1.41        3.24     10.95 o
  -7   3  12       22.17       20.07      9.99 o
  -6   3  12        2.50        6.61      7.16 o
  -5   3  12       26.08       18.92      7.90 o
  -4   3  12       14.63       13.73      7.58 o
  -3   3  12       14.78       10.74     12.01 o
  -2   3  12       76.83       81.24     11.98 o
  -1   3  12        1.11       -4.11      5.31 o
   0   3  12        1.98        4.99      5.70 o
   1   3  12      160.44      137.23     10.94 o
   2   3  12       71.61       85.81      9.49 o
   3   3  12       30.74       33.62      7.51 o
   4   3  12       50.34       56.95     10.04 o
   5   3  12        3.48       15.75      7.91 o
   6   3  12        5.85        5.53      7.08 o
   7   3  12       17.29       21.89      8.93 o
   8   3  12        0.47        3.49      7.98 o
   9   3  12       25.78        6.33     11.83 o
  10   3  12        4.64       18.06     12.29 o
  -8   4  12       23.12        7.48     12.79 o
  -7   4  12        1.49        7.75      9.24 o
  -6   4  12       38.97       39.59     11.68 o
  -5   4  12      203.26      164.73     18.74 o
  -4   4  12       21.27       32.44     10.31 o
  -3   4  12      463.44      434.54     22.34 o
  -2   4  12       10.76        6.22      7.93 o
  -1   4  12      117.95      127.23     13.41 o
   0   4  12      221.33      226.97     19.20 o
   1   4  12        2.65        4.78      6.84 o
   2   4  12      121.98      144.93     12.97 o
   3   4  12        1.45       -2.28      7.07 o
   4   4  12       10.08        6.68      8.10 o
   5   4  12        0.77       16.18      8.84 o
   6   4  12        0.32        9.19      8.86 o
   7   4  12        0.02        2.33      8.85 o
 -14   1  13       10.93       22.66     13.79 o
 -13   1  13        7.21        7.85     11.22 o
 -12   1  13      107.76      111.78     19.48 o
 -11   1  13       75.51       53.69     15.64 o
 -10   1  13      339.67      468.03     21.73 o
  -9   1  13        0.84        9.71      6.89 o
  -8   1  13      166.79      156.27     12.73 o
  -7   1  13       14.09        0.76      4.91 o
  -6   1  13      124.19      120.52     10.36 o
  -5   1  13       41.50       27.05      6.25 o
  -4   1  13      301.36      345.13     13.18 o
  -3   1  13      335.24      434.01     13.86 o
  -2   1  13        3.58        0.14      3.44 o
  -1   1  13      284.78      292.24      9.84 o
   0   1  13      109.18      142.67      7.98 o
   1   1  13        0.27       -1.65      3.12 o
   2   1  13      164.36      217.37      9.21 o
   3   1  13      625.40      724.03     16.14 o
   4   1  13      234.99      237.85     11.54 o
   5   1  13        1.92        0.21      3.67 o
   6   1  13      108.02      114.84     12.87 o
   7   1  13      711.85      675.57     19.01 o
   8   1  13       81.85       92.88     33.58 o
   9   1  13        2.16       16.55      9.67 o
  10   1  13        1.40       -7.09      7.34 o
  11   1  13       16.62       26.46     11.71 o
  12   1  13        8.81        9.29     10.96 o
  13   1  13        1.61       11.09     13.98 o
 -13   2  13        3.22       14.25     10.09 o
 -12   2  13        1.38       -6.43      8.10 o
 -11   2  13        4.34        3.71      8.09 o
 -10   2  13        3.17       12.11      8.29 o
  -9   2  13        7.84       16.03      8.54 o
  -8   2  13        0.06       -5.00      6.43 o
  -7   2  13       34.81       35.55      9.17 o
  -6   2  13       12.47        7.64      7.55 o
  -5   2  13       21.21       20.50      5.22 o
  -4   2  13        4.08        6.73      3.80 o
  -3   2  13        0.94        5.12      3.39 o
  -2   2  13       34.77       35.69      4.60 o
  -1   2  13       64.42       53.62      5.17 o
   0   2  13       99.26       96.77      5.93 o
   1   2  13       30.85       42.43      5.77 o
   2   2  13       20.95       19.55      4.61 o
   3   2  13       10.79       12.02      4.72 o
   4   2  13        0.58       -1.19      4.92 o
   5   2  13       29.87       25.47     10.08 o
   6   2  13       42.75       37.72      8.18 o
   7   2  13       12.89        0.42      6.23 o
   8   2  13       69.22       74.29     18.93 o
   9   2  13        0.37       -3.21      9.14 o
  10   2  13       25.55       23.19     13.04 o
  11   2  13       75.02       52.93     19.43 o
  12   2  13       10.04       -1.16     11.96 o
 -11   3  13        8.13       19.58     18.24 o
 -10   3  13        5.21       20.74     13.36 o
  -9   3  13        6.17       22.49      9.43 o
  -8   3  13        1.75        6.71      9.88 o
  -7   3  13       52.11       38.70     11.91 o
  -6   3  13        1.09        5.46      7.50 o
  -5   3  13        0.14       -2.36      6.83 o
  -4   3  13        0.84        1.26      7.92 o
  -3   3  13      225.10      205.93     15.44 o
  -2   3  13        0.04        2.79      6.19 o
  -1   3  13      112.97      122.85     12.07 o
   0   3  13       23.02       24.61     12.46 o
   1   3  13       80.18       85.96     17.09 o
   2   3  13       60.49       71.54      9.35 o
   3   3  13       30.81       32.18      7.74 o
   4   3  13        4.19        2.11      6.73 o
   5   3  13        3.57        1.31      6.42 o
   6   3  13        7.50        6.66      7.72 o
   7   3  13        0.63        5.18      9.13 o
   8   3  13       16.93       16.35     10.46 o
   9   3  13       13.33       11.39     12.06 o
  10   3  13        0.64       -4.06     11.15 o
  -8   4  13       15.06        6.28     10.58 o
  -7   4  13        1.76        3.97      9.40 o
  -6   4  13       12.03        4.21      9.45 o
  -5   4  13       36.08       27.03     10.14 o
  -4   4  13       70.36       61.98     14.20 o
  -3   4  13       29.74       24.04     11.29 o
  -2   4  13       34.68       32.60      9.84 o
  -1   4  13      114.56      148.31     21.21 o
   0   4  13        1.09       12.10      8.30 o
   1   4  13       49.81       65.96     11.51 o
   2   4  13        8.58        1.96      7.34 o
   3   4  13        6.02       10.52      8.17 o
   4   4  13        2.73       -1.61      8.22 o
   5   4  13        0.15       -4.35      8.36 o
   6   4  13        0.00        8.15      8.91 o
 -14   0  14       60.92       77.80     40.88 o
 -13   0  14       15.21       25.26     13.96 o
 -12   0  14        0.09        7.15     11.63 o
 -11   0  14       84.94      136.05     20.36 o
 -10   0  14      110.64      127.39     18.54 o
  -9   0  14      505.40      546.45     29.47 o
  -8   0  14      278.44      255.93     20.96 o
  -7   0  14     1826.15     1864.71     47.41 o
  -6   0  14      983.78     1227.32     38.71 o
  -5   0  14       46.79       57.52     13.33 o
  -4   0  14      637.29      752.05     42.90 o
  -3   0  14      184.86      251.92     18.06 o
  -2   0  14     6199.68     6626.94    147.72 o
  -1   0  14      154.30      142.31     19.84 o
   0   0  14     4510.83     5262.14     84.81 o
   1   0  14     1906.39     2292.98     51.18 o
   2   0  14     3872.92     4548.93     81.69 o
   3   0  14      423.16      607.85     26.77 o
   4   0  14        8.85        8.01      7.48 o
   5   0  14      262.73      230.62     19.78 o
   6   0  14      988.89     1140.18     42.59 o
   7   0  14     1094.84     1140.50     44.56 o
   8   0  14     2670.89     2883.75    203.50 o
   9   0  14       10.64       -4.51     11.49 o
  10   0  14       93.57       94.17     19.53 o
  11   0  14       12.83       24.84     18.97 o
  12   0  14        0.96       11.19     18.93 o
  13   0  14       22.32       23.16     22.98 o
 -14   1  14        1.98       -7.04     12.01 o
 -13   1  14       30.41       15.58     12.73 o
 -12   1  14       51.36       23.88     12.22 o
 -11   1  14       80.30       76.08     18.89 o
 -10   1  14      279.18      331.20     19.51 o
  -9   1  14       39.03       27.12      8.30 o
  -8   1  14       45.50       37.08      8.28 o
  -7   1  14        0.01       -0.77      4.99 o
  -6   1  14       30.82       25.56      6.31 o
  -5   1  14      507.00      567.88     17.51 o
  -4   1  14      305.36      296.98     12.76 o
  -3   1  14      110.64      147.45      9.53 o
  -2   1  14       43.37       39.58      8.70 o
  -1   1  14       57.98       74.97     11.66 o
   0   1  14       28.58       29.86      4.73 o
   1   1  14      195.46      253.63     10.04 o
   2   1  14      107.08      108.60      8.77 o
   3   1  14        3.75        1.18      3.68 o
   4   1  14      555.99      585.05     15.21 o
   5   1  14        1.51        2.75      3.90 o
   6   1  14       14.76       14.37      6.23 o
   7   1  14      344.55      375.14     24.00 o
   8   1  14        0.51        1.41      8.37 o
   9   1  14        1.88        5.23      8.62 o
  10   1  14       29.60       26.58     10.66 o
  11   1  14       47.87       32.07     16.36 o
  12   1  14       13.67        8.12     11.31 o
  13   1  14        0.17        8.55     19.74 o
 -13   2  14        3.36        9.53     10.50 o
 -12   2  14       15.90       33.50     10.89 o
 -11   2  14        8.51        5.34     13.27 o
 -10   2  14       43.14       32.61     10.22 o
  -9   2  14        9.58        8.27      8.70 o
  -8   2  14       12.96        7.04      7.70 o
  -7   2  14       53.95       65.03     11.09 o
  -6   2  14        1.54       -1.94      5.97 o
  -5   2  14        9.69        2.53      6.32 o
  -4   2  14        2.11        3.93      4.00 o
  -3   2  14       11.22       11.08      3.96 o
  -2   2  14        8.86        7.88      3.58 o
  -1   2  14       14.30       10.12      3.49 o
   0   2  14       67.62       68.79      9.20 o
   1   2  14       78.34       83.29      6.18 o
   2   2  14        8.94       10.45      5.10 o
   3   2  14       11.78        7.86      4.76 o
   4   2  14       19.45       19.60      6.29 o
   5   2  14       22.83       12.77      8.63 o
   6   2  14        7.90       11.41      6.16 o
   7   2  14        0.94        3.82      8.84 o
   8   2  14        6.26        9.34     10.88 o
   9   2  14        2.21       -4.79      9.02 o
  10   2  14       19.10       11.44     12.13 o
  11   2  14        4.84       40.26     53.93 o
 -11   3  14        6.55        7.59     17.06 o
 -10   3  14       12.62       14.64     15.31 o
  -9   3  14        0.97        6.96      8.58 o
  -8   3  14        0.00       14.72     12.89 o
  -7   3  14        0.04       18.36      7.94 o
  -6   3  14       35.13       25.31      9.38 o
  -5   3  14        0.00        2.69      7.25 o
  -4   3  14       83.24       96.78     12.90 o
  -3   3  14        8.93        6.39      7.27 o
  -2   3  14       91.11       96.63     12.19 o
  -1   3  14       25.09       21.15      8.01 o
   0   3  14      114.08      126.64     12.58 o
   1   3  14        2.39       -5.99      5.99 o
   2   3  14      127.09      145.52     12.11 o
   3   3  14       35.58       34.58      8.04 o
   4   3  14        4.33        4.34      6.75 o
   5   3  14        5.89        2.03      7.10 o
   6   3  14        0.56       -5.77      6.82 o
   7   3  14        0.11       -0.63      7.68 o
   8   3  14       46.81       52.02     15.97 o
   9   3  14        3.19        6.50     11.47 o
  10   3  14        2.87        2.84     12.00 o
  -7   4  14        2.23       16.88     10.58 o
  -6   4  14       27.84        6.75      9.82 o
  -5   4  14       32.55       18.13      9.98 o
  -4   4  14       56.60       37.24     16.35 o
  -3   4  14        3.29        6.66      8.63 o
  -2   4  14      103.14       80.37     14.59 o
  -1   4  14      374.59      381.84     31.93 o
   0   4  14        0.07        4.84      8.10 o
   1   4  14      377.42      407.25     22.01 o
   2   4  14      115.59       97.54     12.42 o
   3   4  14       71.12       63.36     11.22 o
   4   4  14       94.80       60.29     11.83 o
   5   4  14        0.30       -8.04      8.04 o
   6   4  14       25.88        6.01      8.89 o
 -14   1  15        1.89       -5.70     12.10 o
 -13   1  15       17.22        9.41     12.76 o
 -12   1  15        6.49        6.84      9.77 o
 -11   1  15      390.32      404.95     24.07 o
 -10   1  15       46.94       49.79     10.43 o
  -9   1  15      220.28      220.06     15.98 o
  -8   1  15       12.91       10.52      6.25 o
  -7   1  15        1.37       -0.20      5.40 o
  -6   1  15      285.64      349.99     16.10 o
  -5   1  15      289.19      339.35     14.46 o
  -4   1  15      268.51      293.58     15.35 o
  -3   1  15      759.13      842.51     20.13 o
  -2   1  15        8.45       13.31      5.46 o
  -1   1  15       99.01       95.65      6.99 o
   0   1  15     1076.90     1180.82     19.73 o
   1   1  15        8.97        9.15      3.51 o
   2   1  15      231.75      249.73     10.17 o
   3   1  15       50.29       63.44      8.86 o
   4   1  15       94.40       97.89      9.28 o
   5   1  15        3.03        0.26      4.10 o
   6   1  15      271.17      305.20     12.85 o
   7   1  15       29.71       50.32     10.45 o
   8   1  15      232.94      254.54     56.44 o
   9   1  15        0.19        6.71      8.39 o
  10   1  15        0.84        5.32      9.40 o
  11   1  15        0.10       -1.82      9.44 o
  12   1  15        7.56        7.91     11.12 o
 -13   2  15        1.30        1.63      9.90 o
 -12   2  15       97.81      139.47     22.74 o
 -11   2  15        0.41       11.34     12.87 o
 -10   2  15       24.44       33.48     10.49 o
  -9   2  15        5.87       10.99      8.41 o
  -8   2  15       13.61       13.54      8.39 o
  -7   2  15        1.07        0.50      6.64 o
  -6   2  15       33.46       26.71      8.53 o
  -5   2  15        8.48        5.10      6.22 o
  -4   2  15        0.02       -1.51      4.30 o
  -3   2  15       23.07       24.94      5.80 o
  -2   2  15        5.80        7.28      3.95 o
  -1   2  15        1.03        4.19      3.47 o
   0   2  15        0.56        1.09      3.53 o
   1   2  15        0.03       -3.99      3.99 o
   2   2  15        3.39        1.43      4.78 o
   3   2  15       27.88       24.36      5.66 o
   4   2  15        0.13       -2.48      5.10 o
   5   2  15        5.12        8.00      5.90 o
   6   2  15        1.66       -1.60      6.28 o
   7   2  15        0.22       -2.12      9.47 o
   8   2  15       16.87       19.74     11.66 o
   9   2  15        0.15        9.83     11.50 o
  10   2  15        0.52        3.45     11.08 o
  11   2  15        0.03       11.74     15.86 o
 -11   3  15        0.02       11.34     12.05 o
 -10   3  15        0.03       25.56     12.70 o
  -9   3  15        0.14        9.07      8.50 o
  -8   3  15        0.11        6.12      9.69 o
  -7   3  15      120.96      121.80     15.07 o
  -6   3  15       23.11       32.29     10.08 o
  -5   3  15       84.82       69.69     12.53 o
  -4   3  15        0.03       -3.76      6.76 o
  -3   3  15       12.67       14.24      7.76 o
  -2   3  15      122.52      137.96     18.22 o
  -1   3  15      170.02      205.01     15.63 o
   0   3  15       46.31       57.95     10.01 o
   1   3  15       26.07       30.63      8.34 o
   2   3  15       20.09       13.20      7.38 o
   3   3  15       23.16       17.55      7.21 o
   4   3  15       21.87       15.33      7.81 o
   5   3  15       12.78       21.55      8.61 o
   6   3  15        1.92       -7.02      7.03 o
   7   3  15        5.69        9.79     13.56 o
   8   3  15       18.50       19.36     19.95 o
   9   3  15        5.71       27.34     13.45 o
  -7   4  15        0.19       -3.34      9.51 o
  -6   4  15       12.46       11.40     10.54 o
  -5   4  15        9.85        7.46      8.86 o
  -4   4  15        0.05        2.58      8.56 o
  -3   4  15       49.77       39.54     10.71 o
  -2   4  15        4.51        2.71      8.50 o
  -1   4  15       13.76        3.74      9.10 o
   0   4  15      148.73      163.17     38.44 o
   1   4  15        0.30        4.33      8.40 o
   2   4  15       24.31        8.92      8.82 o
   3   4  15       27.33       24.60     12.14 o
   4   4  15        3.43        7.41      9.01 o
   5   4  15        4.06       -0.98      8.84 o
   6   4  15       33.79       26.46     11.40 o
 -14   0  16       18.18       17.93     19.12 o
 -13   0  16        0.46       -0.95     17.70 o
 -12   0  16       31.20       19.79     14.43 o
 -11   0  16        0.80        2.48     12.02 o
 -10   0  16       46.13       77.64     16.24 o
  -9   0  16      239.81      241.25     22.69 o
  -8   0  16        6.77        1.60      8.64 o
  -7   0  16      645.09      554.75     27.16 o
  -6   0  16      155.31      141.03     24.09 o
  -5   0  16      647.73      661.69     34.21 o
  -4   0  16      461.41      538.71     34.19 o
  -3   0  16      144.06      148.20     15.54 o
  -2   0  16      744.38      714.16     54.59 o
  -1   0  16        6.94       21.06      8.71 o
   0   0  16      385.30      451.57     23.77 o
   1   0  16     2921.32     3547.08     71.47 o
   2   0  16      569.40      611.71     30.21 o
   3   0  16     1237.49     1343.20     42.25 o
   4   0  16       60.02       92.98     29.12 o
   5   0  16      431.90      512.85     27.87 o
   6   0  16     3909.06     4103.42     90.12 o
   7   0  16      258.02      317.37     27.23 o
   8   0  16      132.32      128.79     22.95 o
   9   0  16       29.38       37.29     13.62 o
  10   0  16      342.38      441.86     38.06 o
  11   0  16        0.25       14.06     20.43 o
  12   0  16       23.92       94.40     31.57 o
 -14   1  16        4.47       15.06     14.34 o
 -13   1  16        5.64        3.50     12.21 o
 -12   1  16       75.41       79.58     17.34 o
 -11   1  16        8.47       25.11      9.88 o
 -10   1  16       26.82       34.77     10.68 o
  -9   1  16        3.20       -2.08      6.57 o
  -8   1  16      286.72      312.47     17.16 o
  -7   1  16       25.61       25.80      7.10 o
  -6   1  16      274.75      317.05     15.42 o
  -5   1  16      130.20      133.79     10.80 o
  -4   1  16      160.06      196.98     11.70 o
  -3   1  16      507.63      515.39     16.27 o
  -2   1  16        1.26        6.46      4.59 o
  -1   1  16       69.50       84.96      7.19 o
   0   1  16     1052.97     1163.66     20.13 o
   1   1  16       57.22       67.27      6.00 o
   2   1  16      204.65      247.63     10.38 o
   3   1  16      170.03      168.95     12.06 o
   4   1  16       10.43       13.72      6.00 o
   5   1  16        2.76        3.54      4.34 o
   6   1  16        1.99       -1.03      5.85 o
   7   1  16      525.36      554.58     33.11 o
   8   1  16        0.80       -5.10      7.34 o
   9   1  16       31.12       32.00     11.35 o
  10   1  16      208.94      184.61     47.46 o
  11   1  16        0.25       -4.48      9.21 o
  12   1  16        0.00       -1.44     10.30 o
 -13   2  16        0.99        5.81     10.93 o
 -12   2  16        7.77       24.59     11.14 o
 -11   2  16      261.37      230.43     21.58 o
 -10   2  16       15.60        8.85      9.21 o
  -9   2  16        7.76       12.73      9.02 o
  -8   2  16       38.37       28.61      9.59 o
  -7   2  16       78.62       91.76     12.86 o
  -6   2  16        4.73        0.02      7.09 o
  -5   2  16        3.58       -5.66      5.75 o
  -4   2  16       40.28       44.24      7.43 o
  -3   2  16        0.02       -4.23      4.23 o
  -2   2  16        2.95        4.04      4.59 o
  -1   2  16       94.93       95.90      8.51 o
   0   2  16      112.87      130.68     10.08 o
   1   2  16        6.15        8.86      5.34 o
   2   2  16       51.55       50.55      7.85 o
   3   2  16       46.81       42.64      7.07 o
   4   2  16       10.59       14.20      6.44 o
   5   2  16       12.12        9.70      6.84 o
   6   2  16       29.06       21.84      7.71 o
   7   2  16       11.54        4.41      9.86 o
   8   2  16        7.40        4.28      9.87 o
   9   2  16       11.33        8.28     11.26 o
  10   2  16        0.43       12.93     12.22 o
  11   2  16       12.52        2.78     16.33 o
 -11   3  16        4.01       19.24     19.57 o
 -10   3  16        0.01       11.61     11.98 o
  -9   3  16        1.61       13.28      9.29 o
  -8   3  16       15.08       32.80     10.24 o
  -7   3  16      151.19      145.69     16.38 o
  -6   3  16       23.03       39.81      9.59 o
  -5   3  16       12.06       15.43     10.28 o
  -4   3  16        0.19        5.04      7.40 o
  -3   3  16        0.72       -0.66      6.95 o
  -2   3  16      747.23      712.70     26.92 o
  -1   3  16        3.34       -0.08      6.91 o
   0   3  16      579.61      585.22     41.49 o
   1   3  16       16.26        9.52      7.27 o
   2   3  16        1.11       -5.80      6.13 o
   3   3  16       32.16       36.85      8.34 o
   4   3  16        0.21        1.37      6.90 o
   5   3  16        5.83       18.14      8.77 o
   6   3  16        0.08       11.44      8.19 o
   7   3  16        1.11       -9.25      9.26 o
   8   3  16        4.90       13.00     12.32 o
   9   3  16        2.40        3.91     11.47 o
  -7   4  16        0.23       -1.68      9.75 o
  -6   4  16        0.00        2.65      9.50 o
  -5   4  16       18.13       11.92      9.94 o
  -4   4  16       36.08       28.68     15.17 o
  -3   4  16       39.50       28.69     10.46 o
  -2   4  16       14.23       19.09     10.04 o
  -1   4  16        0.02        9.40      8.83 o
   0   4  16        2.11        3.43      8.59 o
   1   4  16       18.94       28.99     10.14 o
   2   4  16       13.20       25.53     10.46 o
   3   4  16        0.41       -3.75      8.91 o
   4   4  16        9.61       -0.92      9.00 o
   5   4  16       10.32       14.48     10.16 o
 -14   1  17        0.07      -26.14     26.14 o
 -13   1  17        0.11       -7.99     11.62 o
 -12   1  17       44.92       66.31     17.01 o
 -11   1  17        6.90       -0.08      8.44 o
 -10   1  17       51.99       54.96     13.94 o
  -9   1  17       41.90       32.12      8.57 o
  -8   1  17      349.99      372.29     21.10 o
  -7   1  17      135.87      152.12     12.24 o
  -6   1  17        2.10        1.89      4.94 o
  -5   1  17      340.41      370.24     15.85 o
  -4   1  17       50.09       48.69      7.58 o
  -3   1  17      725.32      756.18     27.60 o
  -2   1  17        3.97        1.45      3.63 o
  -1   1  17      103.02      139.61      8.55 o
   0   1  17      158.58      184.73      9.15 o
   1   1  17      683.49      805.16     16.26 o
   2   1  17       19.78       17.18      4.79 o
   3   1  17       23.96       23.18      6.77 o
   4   1  17      336.97      365.23     17.19 o
   5   1  17        0.35        5.75      6.14 o
   6   1  17      306.22      344.34     20.44 o
   7   1  17      128.29      144.23     34.72 o
   8   1  17       11.23        0.37      8.68 o
   9   1  17      189.89      196.40     41.95 o
  10   1  17        0.04        7.80     10.27 o
  11   1  17        5.00        3.51      9.73 o
  12   1  17        2.50       -7.77     12.33 o
 -12   2  17       77.48       84.51     15.98 o
 -11   2  17       64.21       47.66     16.76 o
 -10   2  17        1.23       -0.24      8.80 o
  -9   2  17       54.57       47.37     11.64 o
  -8   2  17       13.50        0.02      7.37 o
  -7   2  17      146.62      148.57     15.48 o
  -6   2  17       13.32        3.85      7.16 o
  -5   2  17       31.27       41.14      9.55 o
  -4   2  17       18.84       27.11      7.81 o
  -3   2  17        7.73        6.34      5.06 o
  -2   2  17        0.77       -1.43      4.61 o
  -1   2  17        3.84        8.70      4.76 o
   0   2  17        7.51        9.11      5.29 o
   1   2  17       41.91       53.66      8.47 o
   2   2  17       16.98       16.12      6.06 o
   3   2  17      102.48      107.87     10.72 o
   4   2  17        0.39       -1.35      5.60 o
   5   2  17       19.01       20.55      8.30 o
   6   2  17        0.20       15.21     10.40 o
   7   2  17        6.65        6.34     11.56 o
   8   2  17       14.18        6.55     10.99 o
   9   2  17       26.08       32.19     14.38 o
  10   2  17        0.68       -6.37     11.81 o
  11   2  17        6.57       26.63     14.72 o
 -10   3  17       13.24       24.66     16.37 o
  -9   3  17        0.60       11.96     16.25 o
  -8   3  17        1.01       23.40     11.35 o
  -7   3  17       19.08       26.90     12.37 o
  -6   3  17       48.19       53.55     22.29 o
  -5   3  17        5.16       -2.14      7.62 o
  -4   3  17        0.04       -6.45      6.45 o
  -3   3  17       16.44       15.99      8.55 o
  -2   3  17      372.01      369.74     21.54 o
  -1   3  17      304.56      322.09     19.93 o
   0   3  17      689.92      660.72     47.21 o
   1   3  17        3.75        2.98      6.82 o
   2   3  17       17.70        8.48      7.50 o
   3   3  17       20.34       22.06      7.79 o
   4   3  17        0.08        2.80      7.57 o
   5   3  17       91.78       84.31     13.20 o
   6   3  17        5.35        6.49     13.72 o
   7   3  17        7.96       -2.83      9.53 o
   8   3  17        4.65       -0.82     10.80 o
   9   3  17        4.12        9.65     12.45 o
  -6   4  17        1.62        7.31      9.67 o
  -5   4  17       12.90        7.26      9.75 o
  -4   4  17        7.35       11.92      9.30 o
  -3   4  17       22.07       13.20      9.38 o
  -2   4  17       18.79        8.91      9.13 o
  -1   4  17        0.04        1.97      8.17 o
   0   4  17       10.06        1.77      8.74 o
   1   4  17       69.67       61.51     22.15 o
   2   4  17        7.86        3.66      9.11 o
   3   4  17       20.72       26.27     10.39 o
   4   4  17       13.07       15.70     10.30 o
   5   4  17        0.06       -7.34      9.99 o
 -14   0  18        1.56       -4.13     18.72 o
 -13   0  18        9.36        4.24     14.72 o
 -12   0  18        0.42      -10.08     10.08 o
 -11   0  18        0.49        7.81     12.53 o
 -10   0  18       46.77       45.14     14.35 o
  -9   0  18        0.62       -1.31      9.42 o
  -8   0  18      167.37      170.04     19.63 o
  -7   0  18       29.48       16.21     10.08 o
  -6   0  18       14.67       14.66      9.27 o
  -5   0  18       25.81       21.18     11.94 o
  -4   0  18       64.57       91.63     14.10 o
  -3   0  18      602.04      683.19     45.13 o
  -2   0  18      127.13      116.41     14.70 o
  -1   0  18      102.23      146.17     16.08 o
   0   0  18      318.52      362.25     30.60 o
   1   0  18        2.26       -5.59      5.59 o
   2   0  18      210.42      190.94     18.53 o
   3   0  18      315.67      318.21     22.96 o
   4   0  18       70.28       79.20     14.60 o
   5   0  18      399.38      441.67     29.90 o
   6   0  18      305.40      325.81     39.10 o
   7   0  18      865.10      919.33     42.57 o
   8   0  18       31.98       23.95     11.43 o
   9   0  18      153.12      140.66     23.08 o
  10   0  18       12.34       14.01     17.97 o
  11   0  18       34.76       29.25     23.93 o
  12   0  18       81.39      112.46     33.48 o
 -13   1  18       23.45       37.59     16.21 o
 -12   1  18       40.19       10.42     12.74 o
 -11   1  18        4.80       -8.72      8.72 o
 -10   1  18       33.27       27.85     10.23 o
  -9   1  18       29.61       22.84      8.38 o
  -8   1  18       63.33       64.12     10.10 o
  -7   1  18       35.99       26.85      7.48 o
  -6   1  18        4.09        6.54      5.52 o
  -5   1  18        5.64        6.47      5.35 o
  -4   1  18        0.99       -0.69      4.65 o
  -3   1  18       65.31       63.23      8.13 o
  -2   1  18        7.89       12.96      4.73 o
  -1   1  18      154.19      179.28     11.11 o
   0   1  18      373.03      433.15     12.90 o
   1   1  18      118.27      135.77      8.04 o
   2   1  18       38.14       42.16      5.74 o
   3   1  18        0.06       -0.22      5.18 o
   4   1  18      169.88      193.56     14.19 o
   5   1  18      138.69      148.69     24.63 o
   6   1  18      642.08      729.04     38.17 o
   7   1  18        3.06       11.75      9.35 o
   8   1  18       86.32       78.88     19.67 o
   9   1  18       41.82       53.39     15.71 o
  10   1  18        0.00        2.17      9.95 o
  11   1  18       20.95       17.11     12.65 o
  12   1  18        3.79       28.84     16.35 o
 -12   2  18       52.79       45.74     13.53 o
 -11   2  18       20.65       29.92     12.11 o
 -10   2  18       72.81       68.11     13.37 o
  -9   2  18       52.13       59.57     12.09 o
  -8   2  18      158.95      125.52     15.44 o
  -7   2  18       89.52      115.43     14.14 o
  -6   2  18      121.02      132.49     14.35 o
  -5   2  18      280.04      326.03     19.20 o
  -4   2  18      157.73      160.71     17.87 o
  -3   2  18      156.82      157.34     11.50 o
  -2   2  18       18.12       17.84      6.27 o
  -1   2  18       19.28       17.36      5.81 o
   0   2  18       12.68       13.04      5.96 o
   1   2  18      148.42      145.36     11.42 o
   2   2  18        3.83        2.34      5.10 o
   3   2  18        3.49        2.10      5.88 o
   4   2  18      125.52      149.30     24.35 o
   5   2  18        0.05        5.48      8.89 o
   6   2  18        2.62       10.82     10.61 o
   7   2  18        1.55        4.96     10.11 o
   8   2  18        2.72       -1.23     19.03 o
   9   2  18       18.47       14.91     13.54 o
  10   2  18        6.62        1.11     12.26 o
 -10   3  18        3.82       12.31      9.87 o
  -9   3  18        3.24        9.79      9.24 o
  -8   3  18        0.65       11.91     11.25 o
  -7   3  18        1.19       -0.28     11.53 o
  -6   3  18        0.14        4.98      7.65 o
  -5   3  18        0.11        1.12      7.43 o
  -4   3  18        7.00        1.79      7.38 o
  -3   3  18       12.69        1.46      7.44 o
  -2   3  18        3.49        3.97      7.82 o
  -1   3  18      290.97      283.76     24.14 o
   0   3  18       21.21       23.59      8.97 o
   1   3  18       28.31       20.52      8.74 o
   2   3  18        6.27        5.65      7.30 o
   3   3  18       19.34       10.47      8.31 o
   4   3  18       63.03       41.13     10.69 o
   5   3  18       38.77       30.58     13.23 o
   6   3  18       40.89       39.45     13.80 o
   7   3  18       10.92       18.46     12.58 o
   8   3  18        0.00        3.56     11.89 o
  -6   4  18        0.54       -2.58     10.46 o
  -5   4  18        0.04       -6.36      9.30 o
  -4   4  18        0.86       -0.18      9.42 o
  -3   4  18        1.21       11.18      9.46 o
  -2   4  18        1.62       13.94      9.83 o
  -1   4  18        0.85        0.84      9.31 o
   0   4  18        0.31       -4.12      8.80 o
   1   4  18        0.37        3.85     10.44 o
   2   4  18        0.80       -1.63      8.45 o
   3   4  18        5.29       -1.81      9.80 o
   4   4  18        1.03        3.51     11.58 o
 -13   1  19        0.15       -1.39     12.98 o
 -12   1  19        1.46       -9.08     10.88 o
 -11   1  19        0.80       -2.49     10.38 o
 -10   1  19        2.46        4.47      8.95 o
  -9   1  19        0.00       -2.13      6.62 o
  -8   1  19      414.21      348.37     37.27 o
  -7   1  19       92.54      101.95     11.39 o
  -6   1  19        0.25        5.25      5.76 o
  -5   1  19       19.22       14.37      6.26 o
  -4   1  19       16.07       18.63      5.87 o
  -3   1  19       35.21       35.07      6.72 o
  -2   1  19        3.57        1.56      3.94 o
  -1   1  19       85.23      101.18      8.56 o
   0   1  19      497.25      514.23     14.27 o
   1   1  19      110.54      149.11      8.55 o
   2   1  19      210.82      233.59     12.35 o
   3   1  19       18.75       19.14      7.03 o
   4   1  19      110.67      143.21     21.60 o
   5   1  19      807.55      821.28     26.79 o
   6   1  19        9.61        5.70      8.85 o
   7   1  19      159.09      154.59     28.33 o
   8   1  19       10.88        3.50      9.33 o
   9   1  19       90.03       46.26     16.17 o
  10   1  19        3.02       -2.59     10.10 o
  11   1  19        7.75        4.26     11.57 o
 -12   2  19        5.43        2.38     10.17 o
 -11   2  19        7.87       18.70     10.73 o
 -10   2  19        1.29       -5.28      8.65 o
  -9   2  19        7.45       11.92      9.29 o
  -8   2  19      286.61      274.77     20.62 o
  -7   2  19        1.88       11.98      7.99 o
  -6   2  19      303.76      287.11     46.27 o
  -5   2  19       16.29       21.92      8.44 o
  -4   2  19       26.04        9.23      7.28 o
  -3   2  19      729.76      758.76     25.27 o
  -2   2  19      141.72      147.70     11.44 o
  -1   2  19     2693.07     2673.40     41.21 o
   0   2  19      140.96      153.72     12.13 o
   1   2  19      315.24      338.74     18.43 o
   2   2  19       19.03       20.05      6.93 o
   3   2  19       25.92       17.56      7.74 o
   4   2  19        9.28       16.64     19.59 o
   5   2  19       12.74       13.35     10.73 o
   6   2  19       80.58       71.22     16.73 o
   7   2  19        5.44        7.54     10.78 o
   8   2  19       10.26       28.26     13.59 o
   9   2  19       68.64       57.58     16.61 o
  10   2  19        0.41       10.47     15.41 o
 -10   3  19       31.82       45.75     17.50 o
  -9   3  19        0.39       17.37      9.67 o
  -8   3  19        0.04       15.20      9.27 o
  -7   3  19        1.45        9.61     14.92 o
  -6   3  19        0.06        8.79      9.50 o
  -5   3  19        9.30       21.34      8.15 o
  -4   3  19       23.22       10.06      8.46 o
  -3   3  19        1.49        3.91      7.75 o
  -2   3  19        6.79        7.24      8.04 o
  -1   3  19        1.74        3.78      8.31 o
   0   3  19        0.46        9.31      7.92 o
   1   3  19       12.19        4.33      7.57 o
   2   3  19       16.59       14.16      8.52 o
   3   3  19        4.35        5.27      8.27 o
   4   3  19        8.80       12.50     10.37 o
   5   3  19        0.00        0.80     10.61 o
   6   3  19       17.35       10.11     11.27 o
   7   3  19       16.78        4.33     11.79 o
   8   3  19        1.79       -4.38     11.15 o
  -6   4  19        0.57        3.38     11.80 o
  -5   4  19        2.34        0.43      9.84 o
  -4   4  19        1.86        1.24      9.56 o
  -3   4  19        7.06       11.35     10.00 o
  -2   4  19        2.29        0.72      9.29 o
  -1   4  19        7.15       -5.96      9.10 o
   0   4  19        0.28        8.01     10.17 o
   1   4  19        0.57       -1.44      9.20 o
   2   4  19       18.40       11.89      9.89 o
   3   4  19        0.05        2.43     10.01 o
   4   4  19        0.01        7.74     12.45 o
 -13   0  20       44.49       56.25     20.60 o
 -12   0  20        0.57       -0.06     11.41 o
 -11   0  20        0.96       20.55     13.61 o
 -10   0  20       25.22       22.32     11.80 o
  -9   0  20       99.74      118.49     18.47 o
  -8   0  20       18.82       23.98     11.30 o
  -7   0  20        4.34        7.98     17.13 o
  -6   0  20       58.34       55.36     14.06 o
  -5   0  20        4.10        4.77     10.17 o
  -4   0  20      239.20      276.04     23.41 o
  -3   0  20       59.14       59.29     12.54 o
  -2   0  20       15.22       20.04      8.82 o
  -1   0  20      188.77      194.03     27.21 o
   0   0  20       11.41        6.57      7.98 o
   1   0  20      208.77      251.69     17.99 o
   2   0  20       77.55       78.13     13.44 o
   3   0  20      441.38      473.37     28.04 o
   4   0  20       19.15       12.57     10.19 o
   5   0  20       55.74       60.10     14.17 o
   6   0  20      134.97      176.52     22.90 o
   7   0  20       67.20       80.16     31.14 o
   8   0  20      180.05      166.17     24.25 o
   9   0  20        2.29        2.98     12.05 o
  10   0  20       19.52       51.59     26.16 o
  11   0  20        5.95       11.56     21.20 o
 -13   1  20        0.16      -11.14     13.88 o
 -12   1  20        7.41       -5.78     12.65 o
 -11   1  20       21.91       20.09     12.59 o
 -10   1  20        3.59       13.64      9.65 o
  -9   1  20       95.57      116.10     13.42 o
  -8   1  20       23.85       30.47      8.60 o
  -7   1  20      120.67       98.65     14.37 o
  -6   1  20      274.12      283.22     16.25 o
  -5   1  20        2.48        3.55      5.35 o
  -4   1  20        1.27        5.28      5.64 o
  -3   1  20       95.91      110.99     10.51 o
  -2   1  20       21.42       18.77      5.24 o
  -1   1  20      339.15      356.21     13.01 o
   0   1  20       73.95       85.08      7.52 o
   1   1  20      203.76      228.84     10.17 o
   2   1  20       12.51       12.90      4.72 o
   3   1  20       49.63       43.21     12.29 o
   4   1  20       61.81       60.09     12.69 o
   5   1  20       68.45       57.02     18.72 o
   6   1  20      299.46      245.94     48.40 o
   7   1  20       77.66       88.73     22.24 o
   8   1  20        0.07       -2.16      8.45 o
   9   1  20       38.92       22.04     15.67 o
  10   1  20       10.39       29.10     12.70 o
  11   1  20        6.28       14.41     12.65 o
 -12   2  20       10.70        9.46     10.98 o
 -11   2  20       26.01       36.27     11.90 o
 -10   2  20        0.33        7.59     10.62 o
  -9   2  20      100.17       92.25     22.42 o
  -8   2  20       15.42       13.40      8.75 o
  -7   2  20      173.63      155.72     16.09 o
  -6   2  20      206.66      221.13     26.00 o
  -5   2  20       12.78        1.46      6.91 o
  -4   2  20       44.09       45.84      9.97 o
  -3   2  20       81.62       79.09     11.10 o
  -2   2  20     1258.49     1276.86     32.27 o
  -1   2  20     1301.50     1264.44     27.50 o
   0   2  20       10.44       17.80      6.59 o
   1   2  20       81.56       87.38     10.22 o
   2   2  20       13.25       21.27      6.95 o
   3   2  20       31.49       35.26     19.29 o
   4   2  20      157.67      177.46     21.77 o
   5   2  20      118.28      129.52     20.21 o
   6   2  20       19.95       12.61     10.66 o
   7   2  20       68.48       69.94     17.22 o
   8   2  20       63.52       58.05     26.44 o
   9   2  20        0.06        6.34     12.28 o
  10   2  20        0.87       11.56     13.59 o
 -10   3  20       17.55       24.51     11.83 o
  -9   3  20        0.02       26.13     14.96 o
  -8   3  20        4.17        6.06      8.57 o
  -7   3  20        4.61        3.54     12.20 o
  -6   3  20        0.00        8.93     12.84 o
  -5   3  20      114.97      120.73     14.43 o
  -4   3  20        0.08        6.09      8.56 o
  -3   3  20        4.06       -6.25      7.20 o
  -2   3  20       11.57        1.90      7.52 o
  -1   3  20       79.95       46.98     10.80 o
   0   3  20       44.38       58.26     11.20 o
   1   3  20        0.02        2.62      9.16 o
   2   3  20       17.27       17.06      9.06 o
   3   3  20        0.06        9.48     10.50 o
   4   3  20       33.60       30.89     14.31 o
   5   3  20        4.88       -2.52     10.05 o
   6   3  20        0.00       -9.29      9.29 o
   7   3  20        0.04       10.32     12.23 o
   8   3  20       15.91       12.88     13.46 o
  -5   4  20        0.65       -8.74      8.74 o
  -4   4  20        2.51       12.76     10.07 o
  -3   4  20        0.79        3.45      9.28 o
  -2   4  20        2.68        5.42      9.69 o
  -1   4  20        0.67       -6.88      8.92 o
   0   4  20        0.01       -4.07      9.22 o
   1   4  20        1.30       -1.98      9.44 o
   2   4  20        3.33        2.63      9.62 o
   3   4  20        0.24        9.72     12.31 o
 -13   1  21       19.54       11.65     17.01 o
 -12   1  21       35.68       24.57     15.56 o
 -11   1  21        2.79        4.07     11.35 o
 -10   1  21        5.30       -5.41      9.42 o
  -9   1  21       44.43       39.49     10.13 o
  -8   1  21        0.35        0.07      6.88 o
  -7   1  21       38.55       16.49      7.71 o
  -6   1  21        0.10       -1.27      5.51 o
  -5   1  21        0.26       -5.17      5.17 o
  -4   1  21        0.76       -2.12      5.37 o
  -3   1  21        0.16        8.76      5.72 o
  -2   1  21      360.47      363.68     18.08 o
  -1   1  21      159.29      180.44     10.62 o
   0   1  21        9.02        8.78      4.90 o
   1   1  21      285.61      321.84     13.36 o
   2   1  21        2.71       -0.45      5.55 o
   3   1  21       18.71       22.79      7.59 o
   4   1  21        6.30       -4.75      5.69 o
   5   1  21      386.71      415.36     25.85 o
   6   1  21       26.69       36.12     11.46 o
   7   1  21       20.42       25.20     10.64 o
   8   1  21       68.98       81.18     27.16 o
   9   1  21        4.82       -5.07      9.07 o
  10   1  21        2.52       -1.06     11.39 o
  11   1  21       22.52       24.52     20.93 o
 -12   2  21        1.23       16.48     11.90 o
 -11   2  21       47.13       35.10     12.28 o
 -10   2  21       18.81       12.28     12.50 o
  -9   2  21       29.91       25.93     12.83 o
  -8   2  21        2.39        6.06      8.22 o
  -7   2  21        1.65        1.83      7.49 o
  -6   2  21       18.46       15.34      8.79 o
  -5   2  21       47.03       49.39     10.66 o
  -4   2  21       17.51        2.76      6.84 o
  -3   2  21      123.93      133.51     13.67 o
  -2   2  21       56.86       75.41     10.57 o
  -1   2  21      151.93      146.00     20.22 o
   0   2  21       31.49       23.19      8.35 o
   1   2  21       96.44      113.37     12.88 o
   2   2  21        2.40       -2.22      6.52 o
   3   2  21      334.73      321.89     26.55 o
   4   2  21       90.96      134.63     20.70 o
   5   2  21      557.71      580.13     34.88 o
   6   2  21        0.09        2.00     10.17 o
   7   2  21       79.33       69.41     17.61 o
   8   2  21       20.63       26.53     14.76 o
   9   2  21       25.43       28.69     15.67 o
  10   2  21       18.03       28.07     68.70 o
  -9   3  21        0.41        7.28      9.69 o
  -8   3  21       89.87      125.80     19.61 o
  -7   3  21        0.00        7.97      8.55 o
  -6   3  21       68.27       98.09     16.11 o
  -5   3  21        0.11        2.38      9.16 o
  -4   3  21        3.31        6.57      9.04 o
  -3   3  21       15.36       20.87      9.14 o
  -2   3  21       30.72       27.23      9.85 o
  -1   3  21       14.60       32.56      9.97 o
   0   3  21      147.37      134.29     15.56 o
   1   3  21       35.45       24.12      9.40 o
   2   3  21       14.90       12.42      8.83 o
   3   3  21       25.14       26.16     11.98 o
   4   3  21       32.12       32.42     13.42 o
   5   3  21        3.98        1.86     10.96 o
   6   3  21        0.08        2.59     10.98 o
   7   3  21        2.33       -9.72     10.55 o
  -4   4  21        0.61        3.55      9.40 o
  -3   4  21        1.99        1.87      9.44 o
  -2   4  21        2.92       -8.70      9.16 o
  -1   4  21        5.36       10.38     11.90 o
   0   4  21        0.81        7.84     10.04 o
   1   4  21        7.25       12.61     10.82 o
   2   4  21        0.01      -10.63     10.63 o
 -13   0  22       11.52      -16.66     16.66 o
 -12   0  22       31.11       39.41     16.81 o
 -11   0  22        5.60        2.38     12.30 o
 -10   0  22        5.74        6.53     10.50 o
  -9   0  22      349.12      409.42     33.81 o
  -8   0  22        3.70        6.67      9.06 o
  -7   0  22        3.88        1.54      8.68 o
  -6   0  22        0.39       -1.18      9.22 o
  -5   0  22        3.55        2.83     15.67 o
  -4   0  22       16.89        7.26      9.67 o
  -3   0  22       30.25       33.89     11.21 o
  -2   0  22       19.15       26.18     10.65 o
  -1   0  22       31.57       20.18     12.42 o
   0   0  22       56.81       72.59     14.55 o
   1   0  22       19.19       25.99      9.35 o
   2   0  22       13.55       11.93      8.94 o
   3   0  22        0.82       -2.01      8.77 o
   4   0  22        4.99        8.46     10.54 o
   5   0  22       49.99       57.26     14.37 o
   6   0  22       24.13       14.42     11.05 o
   7   0  22        0.00       -8.39     10.22 o
   8   0  22        0.17        6.74     12.74 o
   9   0  22       17.42       19.61     21.66 o
  10   0  22        2.71       22.43     21.06 o
  11   0  22       54.19       71.61     30.98 o
 -13   1  22        2.64        2.08     12.77 o
 -12   1  22        8.82       18.39     14.65 o
 -11   1  22        6.82       -1.75     10.08 o
 -10   1  22        3.94       -7.61      9.64 o
  -9   1  22       67.55       76.48     16.67 o
  -8   1  22      165.46      121.27     13.51 o
  -7   1  22       88.86       67.77     10.51 o
  -6   1  22       76.80       69.78     10.29 o
  -5   1  22        0.00        4.11      5.97 o
  -4   1  22      181.25      199.33     14.24 o
  -3   1  22      452.75      444.86     18.16 o
  -2   1  22     1754.84     1777.15     41.91 o
  -1   1  22      113.35      155.12     10.36 o
   0   1  22      205.67      239.20     16.05 o
   1   1  22        3.29        0.42      4.17 o
   2   1  22       88.77       94.68     11.57 o
   3   1  22        5.08        1.45      6.15 o
   4   1  22        0.10       -7.99      8.99 o
   5   1  22       30.21       37.73     11.47 o
   6   1  22       14.42        5.42      9.59 o
   7   1  22        1.16       10.53     10.01 o
   8   1  22        5.13        6.17     15.50 o
   9   1  22       14.60       18.19     11.53 o
  10   1  22        0.59        4.62     10.41 o
 -11   2  22        2.88        6.79      9.76 o
 -10   2  22        0.07       -2.66      9.99 o
  -9   2  22        3.24        2.28      8.97 o
  -8   2  22        8.24        4.97      8.43 o
  -7   2  22       20.00       17.94      8.79 o
  -6   2  22      181.54      168.05     16.57 o
  -5   2  22        0.34        3.57      7.50 o
  -4   2  22        2.89        0.49      6.60 o
  -3   2  22      212.07      226.22     16.59 o
  -2   2  22       19.34       15.67      7.40 o
  -1   2  22        7.18        7.44      6.51 o
   0   2  22       65.32       82.16     14.32 o
   1   2  22      163.82      182.11     15.78 o
   2   2  22        0.69       -0.34      8.84 o
   3   2  22        0.31        1.85     12.37 o
   4   2  22       85.19      104.09     18.82 o
   5   2  22       80.26       75.49     32.98 o
   6   2  22      314.62      334.20     38.49 o
   7   2  22        4.59       15.19     19.50 o
   8   2  22       25.72       23.12     17.65 o
   9   2  22        2.79       13.26     16.68 o
  -9   3  22       22.74       31.83     12.22 o
  -8   3  22       21.34       45.00     11.53 o
  -7   3  22       54.61       42.04     11.54 o
  -6   3  22       14.99       21.06     15.05 o
  -5   3  22        2.55       16.46     10.30 o
  -4   3  22       26.80       21.61     10.45 o
  -3   3  22        3.34       12.85      8.71 o
  -2   3  22       33.01       26.52     10.33 o
  -1   3  22       63.45       82.82     13.43 o
   0   3  22       64.02       48.39     11.10 o
   1   3  22        1.03       -2.02      8.12 o
   2   3  22       19.96        7.66     11.37 o
   3   3  22        6.91        6.01     10.63 o
   4   3  22       19.16       24.36     13.17 o
   5   3  22        2.37       -5.93     10.74 o
   6   3  22        0.02       27.75     13.67 o
   7   3  22        4.14       23.71     13.90 o
  -3   4  22        0.53       10.22     10.26 o
  -2   4  22        0.16        1.77      9.98 o
  -1   4  22        0.01        9.29     10.53 o
   0   4  22        5.90        5.50     10.64 o
   1   4  22        1.86        9.78     10.52 o
 -12   1  23       34.48       42.18     16.24 o
 -11   1  23        7.13       -3.10     10.67 o
 -10   1  23       10.98       -3.18     15.78 o
  -9   1  23       21.16       28.46     12.79 o
  -8   1  23       97.12       80.92     11.83 o
  -7   1  23       49.49       68.67     11.05 o
  -6   1  23        8.24        9.60      6.56 o
  -5   1  23       74.58       62.63      9.81 o
  -4   1  23       42.05       43.29      9.03 o
  -3   1  23     1590.75     1604.86     34.04 o
  -2   1  23      220.09      226.91     12.50 o
  -1   1  23      757.92      819.16     20.28 o
   0   1  23      591.14      571.61     16.43 o
   1   1  23       34.08       34.12      7.31 o
   2   1  23        1.97        8.57      7.05 o
   3   1  23       20.89       20.53      9.49 o
   4   1  23      137.96       92.30     22.52 o
   5   1  23      202.68      175.17     32.45 o
   6   1  23       41.17       42.00     23.13 o
   7   1  23       25.10       31.26     11.38 o
   8   1  23        0.85       10.83     10.65 o
   9   1  23        3.32        2.62     10.34 o
  10   1  23        0.12        1.05     12.01 o
 -11   2  23        4.63       -4.49      9.64 o
 -10   2  23        2.66       11.37     10.31 o
  -9   2  23        9.53       23.59     10.24 o
  -8   2  23       26.69       33.01     10.32 o
  -7   2  23      142.72      125.55     15.75 o
  -6   2  23       74.65       61.61     12.46 o
  -5   2  23        2.68        0.60      7.03 o
  -4   2  23       28.50       30.39     10.19 o
  -3   2  23        0.62        5.21      6.98 o
  -2   2  23      570.53      562.20     30.25 o
  -1   2  23      228.07      240.67     15.84 o
   0   2  23       32.59       34.25      9.51 o
   1   2  23      289.90      268.78     25.61 o
   2   2  23       43.67       37.02     13.51 o
   3   2  23      144.00      192.37     23.20 o
   4   2  23        8.14      -10.39     17.36 o
   5   2  23      176.64      190.56     25.31 o
   6   2  23        3.15        6.78     13.51 o
   7   2  23        0.07        4.72     17.57 o
   8   2  23        0.45       12.03     15.77 o
   9   2  23        0.68        3.79     13.42 o
  -9   3  23        3.37       14.39     26.29 o
  -8   3  23        0.77        6.06     14.31 o
  -7   3  23       65.63       67.93     17.59 o
  -6   3  23        3.28        7.98     15.06 o
  -5   3  23       37.76       42.45     24.51 o
  -4   3  23        0.45       -6.24      8.25 o
  -3   3  23        8.54        5.61      8.68 o
  -2   3  23       24.41       24.40      9.98 o
  -1   3  23        0.10        5.82      8.51 o
   0   3  23        5.18        5.14      8.09 o
   1   3  23        8.04        3.81     10.48 o
   2   3  23       21.59       -6.59     22.50 o
   3   3  23       15.07        9.26     11.61 o
   4   3  23      103.67       60.23     17.22 o
   5   3  23        6.60       -2.00     11.96 o
   6   3  23       42.77       35.26     15.10 o
 -12   0  24        1.05       -8.41     18.03 o
 -11   0  24        1.65        9.09     12.25 o
 -10   0  24      141.11      138.34     21.21 o
  -9   0  24      142.37      172.06     22.51 o
  -8   0  24      253.08      198.73     22.97 o
  -7   0  24       38.61       32.97     12.62 o
  -6   0  24        5.72       -3.57      9.28 o
  -5   0  24        1.34        7.17     10.49 o
  -4   0  24        1.26       -5.82     17.31 o
  -3   0  24     1322.92     1416.49     50.51 o
  -2   0  24      162.11      177.61     21.34 o
  -1   0  24      218.12      203.42     22.20 o
   0   0  24      435.16      505.50     30.13 o
   1   0  24       15.56        7.32      8.51 o
   2   0  24      238.11      269.55     33.25 o
   3   0  24        1.22        2.49      9.56 o
   4   0  24      135.10      156.67     22.13 o
   5   0  24       97.13       77.20     25.79 o
   6   0  24        4.62        1.48     12.56 o
   7   0  24      166.60      147.56     24.61 o
   8   0  24       15.49      -12.28     17.97 o
   9   0  24        0.09      -17.33     17.33 o
  10   0  24        9.08       31.98     26.11 o
 -12   1  24        2.79       -7.85     12.69 o
 -11   1  24        8.25       -3.53     16.16 o
 -10   1  24       37.80       18.93     13.01 o
  -9   1  24       36.38       49.10     15.51 o
  -8   1  24       15.36        5.19      8.44 o
  -7   1  24       28.82       10.21     10.19 o
  -6   1  24       46.93       54.41     10.21 o
  -5   1  24       62.95       55.51      9.72 o
  -4   1  24      284.94      283.83     17.07 o
  -3   1  24       75.24       86.91     15.30 o
  -2   1  24      120.06      125.44     10.47 o
  -1   1  24       64.49       73.26      8.44 o
   0   1  24      353.23      364.07     14.61 o
   1   1  24        7.33        4.53      7.07 o
   2   1  24      106.87      106.89     12.94 o
   3   1  24       36.95       27.49      9.68 o
   4   1  24       89.85       59.98     12.77 o
   5   1  24      112.34       94.69     17.39 o
   6   1  24        4.78       13.21      9.98 o
   7   1  24       11.31        7.09     10.33 o
   8   1  24       39.25       28.61     12.35 o
   9   1  24        4.98       12.15     12.12 o
  10   1  24       11.95       48.02     18.74 o
 -11   2  24        0.00        5.33     11.98 o
 -10   2  24        3.02        0.32      9.28 o
  -9   2  24        6.69        4.29      8.95 o
  -8   2  24        0.83       10.78      9.95 o
  -7   2  24        7.56        6.61      8.71 o
  -6   2  24       17.02       11.35      8.84 o
  -5   2  24       32.03       36.79      9.70 o
  -4   2  24        0.67       -1.84      7.01 o
  -3   2  24       19.50       14.02      7.31 o
  -2   2  24       16.63       20.49      8.36 o
  -1   2  24       29.56       19.36      7.25 o
   0   2  24       21.15        4.76      7.38 o
   1   2  24       58.21       61.67     15.21 o
   2   2  24        0.07       -8.55      8.70 o
   3   2  24       27.28       23.61     32.57 o
   4   2  24       85.74       87.62     18.74 o
   5   2  24        2.67       23.17     13.56 o
   6   2  24       16.46       17.88     15.22 o
   7   2  24        0.01       13.13     16.34 o
   8   2  24       32.46       24.87     15.47 o
  -8   3  24        2.48       25.04     10.97 o
  -7   3  24        3.63        5.86      8.96 o
  -6   3  24       18.00       25.97      9.90 o
  -5   3  24        2.78       29.19     23.25 o
  -4   3  24        0.03       -7.04      8.31 o
  -3   3  24       64.62       48.06     12.53 o
  -2   3  24       36.14       47.82     12.37 o
  -1   3  24       74.96       97.94     15.08 o
   0   3  24       11.50       26.92     12.55 o
   1   3  24        0.35       -3.84     10.27 o
   2   3  24       11.28       13.24     11.88 o
   3   3  24       34.12        8.97     12.43 o
   4   3  24       50.42       63.49     18.14 o
   5   3  24       86.91       80.47     19.16 o
   6   3  24       46.43       40.84     15.68 o
 -12   1  25        0.49       -6.47     11.63 o
 -11   1  25        0.14       -2.99     12.40 o
 -10   1  25        1.61        2.05     11.81 o
  -9   1  25        6.10        1.60     10.97 o
  -8   1  25        0.13       -0.70      9.58 o
  -7   1  25       90.74       87.62     17.56 o
  -6   1  25        4.99        5.53      7.11 o
  -5   1  25       34.55       34.93      8.90 o
  -4   1  25      190.27      204.20     16.66 o
  -3   1  25      203.05      208.94     17.68 o
  -2   1  25       82.41       88.01      9.34 o
  -1   1  25       37.75       38.90      7.22 o
   0   1  25      392.30      382.21     18.08 o
   1   1  25       18.12       -0.14      6.75 o
   2   1  25       80.97       89.15     14.64 o
   3   1  25      130.65      100.77     15.54 o
   4   1  25       47.79       23.29     10.45 o
   5   1  25        2.79       12.93      9.14 o
   6   1  25        5.71       11.75      9.70 o
   7   1  25        7.50        2.68      9.61 o
   8   1  25       13.29       28.69     12.83 o
   9   1  25       32.62       18.70     12.66 o
 -10   2  25        2.02        4.69      9.79 o
  -9   2  25        0.36        5.46      9.29 o
  -8   2  25        4.76       10.02      9.51 o
  -7   2  25       13.06       14.39     10.69 o
  -6   2  25        6.10       13.51      8.85 o
  -5   2  25        1.27        6.03      7.32 o
  -4   2  25        2.24       14.06      8.75 o
  -3   2  25        3.72       -5.31      7.75 o
  -2   2  25        2.95        9.79      7.11 o
  -1   2  25       45.41       48.59     11.17 o
   0   2  25        2.39        8.13     11.22 o
   1   2  25       69.94       86.68     29.75 o
   2   2  25        6.55       12.05     11.53 o
   3   2  25       12.24        8.86     11.25 o
   4   2  25      108.55       86.85     19.08 o
   5   2  25       48.22       59.12     16.89 o
   6   2  25        1.69        1.41     12.71 o
   7   2  25       12.09        8.26     14.65 o
   8   2  25        0.06       11.06     14.97 o
  -8   3  25       21.41       25.75     14.99 o
  -7   3  25       19.03       17.36     18.01 o
  -6   3  25        9.84       13.80     24.14 o
  -5   3  25        1.23       19.49     16.89 o
  -4   3  25       21.21       19.18     11.50 o
  -3   3  25       19.86       24.51     10.86 o
  -2   3  25        0.43       -4.02      8.41 o
  -1   3  25       30.27       13.72      9.56 o
   0   3  25        0.00       -1.52      9.71 o
   1   3  25        3.93        6.39     18.49 o
   2   3  25        0.00       -2.62     10.68 o
   3   3  25       62.86       32.35     14.50 o
   4   3  25       11.28        1.10     24.36 o
   5   3  25       62.73       60.38     17.47 o
 -12   0  26       11.22       16.19     16.18 o
 -11   0  26       21.95       41.27     17.11 o
 -10   0  26      127.10      129.61     22.01 o
  -9   0  26       64.01       54.02     15.02 o
  -8   0  26       52.37       42.39     13.77 o
  -7   0  26        9.66       25.55     12.67 o
  -6   0  26      179.02      147.23     20.83 o
  -5   0  26      460.59      400.10     37.74 o
  -4   0  26     2677.08     2690.85     75.80 o
  -3   0  26      157.93      161.19     22.67 o
  -2   0  26     2488.11     2656.53     74.20 o
  -1   0  26     1292.87     1259.40     49.42 o
   0   0  26      276.13      274.09     26.47 o
   1   0  26      285.70      278.94     26.76 o
   2   0  26      118.93      173.95     22.48 o
   3   0  26      296.06      286.83     45.72 o
   4   0  26      200.64      196.63     24.98 o
   5   0  26       42.74       23.12     13.52 o
   6   0  26       12.14        9.96     12.81 o
   7   0  26        7.73       11.46     20.90 o
   8   0  26        0.31       17.43     21.83 o
   9   0  26       38.21       -3.62     39.69 o
 -11   1  26        1.36        7.06     12.52 o
 -10   1  26        7.12        0.50     11.90 o
  -9   1  26       13.92        2.38     11.36 o
  -8   1  26       23.84       24.28     11.94 o
  -7   1  26       68.00       68.42     13.16 o
  -6   1  26       31.50       32.40     10.09 o
  -5   1  26       18.70        6.98     11.68 o
  -4   1  26       11.27       -0.77      6.69 o
  -3   1  26      432.17      453.58     20.82 o
  -2   1  26      120.83      131.88     11.00 o
  -1   1  26       29.41       33.96      8.57 o
   0   1  26      294.11      311.09     23.09 o
   1   1  26      151.95      145.46     17.67 o
   2   1  26       22.38       21.66     10.97 o
   3   1  26        0.94       -4.38      8.10 o
   4   1  26        8.73       14.80      9.43 o
   5   1  26        7.86        9.28      9.08 o
   6   1  26       35.28       27.60     14.68 o
   7   1  26        4.47        0.55      9.58 o
   8   1  26       29.44       18.93     26.63 o
   9   1  26       16.57       34.45     18.28 o
 -10   2  26        1.18        6.10      9.99 o
  -9   2  26        0.29        2.98      9.06 o
  -8   2  26       17.02        2.16      9.26 o
  -7   2  26        4.42        2.01      9.09 o
  -6   2  26        6.16        0.67      7.98 o
  -5   2  26        1.36        3.65      7.77 o
  -4   2  26        6.90        2.81      7.83 o
  -3   2  26       11.65        6.47      7.78 o
  -2   2  26       20.53       40.80      9.76 o
  -1   2  26        5.63       -0.02      7.69 o
   0   2  26        8.27       -0.03     10.22 o
   1   2  26        0.61       -3.71     13.17 o
   2   2  26        2.92       -8.55     10.18 o
   3   2  26        1.29       12.18     11.58 o
   4   2  26        0.10        7.70     11.44 o
   5   2  26       45.43       34.86     15.53 o
   6   2  26        0.59        0.18     12.45 o
   7   2  26       17.85       25.36     15.47 o
  -7   3  26        0.92        5.08     15.12 o
  -6   3  26       33.38       48.13     17.03 o
  -5   3  26        6.58       30.41     20.41 o
  -4   3  26        0.07        5.73     12.34 o
  -3   3  26        0.74       -0.20      8.79 o
  -2   3  26       15.11       14.24     10.25 o
  -1   3  26        7.61        7.93     11.98 o
   0   3  26        4.96        8.48     11.44 o
   1   3  26        7.14        4.66     12.51 o
   2   3  26       58.57       76.23     20.22 o
   3   3  26       21.87       15.16     17.04 o
   4   3  26       63.74       58.71     17.15 o
   5   3  26        0.68        4.71     12.36 o
 -11   1  27       25.89       18.94     14.31 o
 -10   1  27       77.78       66.47     45.10 o
  -9   1  27       23.25       21.79     13.19 o
  -8   1  27       11.81        3.48     11.62 o
  -7   1  27        0.47       -8.33      8.33 o
  -6   1  27       28.07       27.09     10.71 o
  -5   1  27        0.87        3.59      8.23 o
  -4   1  27       17.66       25.69     10.24 o
  -3   1  27       16.98       19.62      7.58 o
  -2   1  27       15.56       20.20      7.38 o
  -1   1  27        2.95        9.32      8.07 o
   0   1  27       22.69       17.23      9.79 o
   1   1  27       99.31      134.11     20.96 o
   2   1  27        1.49        6.47      9.19 o
   3   1  27       21.23       29.12     11.24 o
   4   1  27       84.00       74.27     15.00 o
   5   1  27        0.74        6.00      9.91 o
   6   1  27       18.60       28.21     11.32 o
   7   1  27       62.70       47.91     14.21 o
   8   1  27       23.91       37.82     14.04 o
 -10   2  27        6.59       12.84     11.15 o
  -9   2  27        4.26       10.06      9.60 o
  -8   2  27        9.16        4.05      9.65 o
  -7   2  27       29.87       30.87     11.23 o
  -6   2  27       19.83       12.58      9.54 o
  -5   2  27        0.58        6.93      8.22 o
  -4   2  27       18.58       26.52      9.48 o
  -3   2  27        3.20        5.91      7.68 o
  -2   2  27       48.34       61.44     13.72 o
  -1   2  27       20.18       19.83     12.76 o
   0   2  27        3.10       14.72     16.51 o
   1   2  27        3.99        3.37     10.40 o
   2   2  27       11.33       -6.75     10.43 o
   3   2  27        3.35       -0.03     11.99 o
   4   2  27       29.51       10.00     13.61 o
   5   2  27       12.45        5.27     14.13 o
   6   2  27        0.37        3.34     13.21 o
   7   2  27        0.20        1.19     13.57 o
  -7   3  27        0.52       18.44     16.30 o
  -6   3  27        0.12       33.56     22.20 o
  -5   3  27        1.36       33.21     19.27 o
  -4   3  27        0.01        3.35      9.60 o
  -3   3  27       14.24       12.14     14.86 o
  -2   3  27        3.17        2.29      8.89 o
  -1   3  27        5.29       -0.40     13.53 o
   0   3  27        2.76       10.62     13.94 o
   1   3  27        0.23       -3.04     10.85 o
   2   3  27        7.28       10.65     12.23 o
   3   3  27       34.33       50.67     17.57 o
   4   3  27        3.91        3.36     11.67 o
 -11   0  28       33.90       55.03     20.55 o
 -10   0  28        0.08       -5.83     12.19 o
  -9   0  28       69.80       45.10     15.18 o
  -8   0  28      177.53      194.37     24.42 o
  -7   0  28        4.21        3.02     10.60 o
  -6   0  28      127.72      105.10     18.65 o
  -5   0  28      177.66      175.07     24.49 o
  -4   0  28      941.65      994.61     46.79 o
  -3   0  28      345.84      361.47     31.09 o
  -2   0  28       97.71       79.34     17.91 o
  -1   0  28      690.15      582.38     35.55 o
   0   0  28      251.50      294.83     28.76 o
   1   0  28      450.74      494.58     35.48 o
   2   0  28      581.59      485.04     36.90 o
   3   0  28       50.04       38.11     15.31 o
   4   0  28       93.95       87.98     19.73 o
   5   0  28       97.52      135.19     23.50 o
   6   0  28       63.31       56.14     26.80 o
   7   0  28       19.87       18.74     22.43 o
   8   0  28       62.30       42.17     27.52 o
 -11   1  28       11.41        9.31     12.51 o
 -10   1  28       20.87        9.94     12.97 o
  -9   1  28        0.00       -5.25     11.20 o
  -8   1  28        4.98        5.68     12.80 o
  -7   1  28        0.10       -9.28     11.98 o
  -6   1  28        0.07       -3.41      8.07 o
  -5   1  28      168.41      144.47     19.85 o
  -4   1  28       69.75       66.45     13.09 o
  -3   1  28      264.98      275.87     17.00 o
  -2   1  28       41.19       35.25     10.37 o
  -1   1  28        9.40        0.56      7.97 o
   0   1  28        7.27       14.06      9.58 o
   1   1  28        6.81        8.87      9.10 o
   2   1  28       66.56       62.87     14.56 o
   3   1  28       22.84       35.95     11.50 o
   4   1  28        1.34       10.61      9.97 o
   5   1  28       17.29       15.84     11.78 o
   6   1  28       12.16        6.38     10.84 o
   7   1  28        7.21       19.27     12.98 o
   8   1  28        6.05        4.92     12.19 o
  -9   2  28        9.26        4.89     10.43 o
  -8   2  28        0.31        4.99      9.79 o
  -7   2  28        0.15       -4.22      8.73 o
  -6   2  28        1.18        7.14      8.88 o
  -5   2  28        1.63        7.85      8.78 o
  -4   2  28        1.44        6.90      8.28 o
  -3   2  28        0.34       -0.77      7.50 o
  -2   2  28       14.55       22.22     12.91 o
  -1   2  28        3.09       16.06     13.06 o
   0   2  28        5.27       10.38     11.95 o
   1   2  28        2.20       -5.46     10.49 o
   2   2  28        0.22       11.45     12.73 o
   3   2  28        0.06      -10.66     10.66 o
   4   2  28        2.83       -1.70     22.98 o
   5   2  28        2.88      -10.81     12.48 o
   6   2  28        0.18       -6.00     12.39 o
  -6   3  28       45.54       76.64     25.26 o
  -5   3  28        1.82        1.64     10.32 o
  -4   3  28       52.88       65.55     15.51 o
  -3   3  28        1.02       17.66     11.34 o
  -2   3  28        8.89       10.19     18.40 o
  -1   3  28        2.66       -2.84     12.27 o
   0   3  28        8.92        8.33     13.50 o
   1   3  28        0.00       15.82     13.67 o
   2   3  28        5.92       11.07     13.17 o
   3   3  28        5.10        7.08     13.66 o
 -10   1  29        2.13       -4.18     12.37 o
  -9   1  29       16.69        9.24     15.68 o
  -8   1  29       11.60       14.62     12.72 o
  -7   1  29       24.14       22.40     13.13 o
  -6   1  29      139.08      153.23     20.83 o
  -5   1  29      184.90      196.64     30.06 o
  -4   1  29      355.77      364.99     24.80 o
  -3   1  29      252.62      250.33     16.71 o
  -2   1  29       85.42      103.68     14.86 o
  -1   1  29      228.90      216.06     21.64 o
   0   1  29      147.57      153.22     19.45 o
   1   1  29       95.30      107.64     16.71 o
   2   1  29        0.39       -1.87      9.00 o
   3   1  29        1.72        8.23      9.64 o
   4   1  29       42.03       47.68     14.05 o
   5   1  29       20.25       23.16     11.71 o
   6   1  29        2.54        6.32     11.81 o
   7   1  29        0.09       -6.01     10.75 o
  -9   2  29        6.80       18.59     11.56 o
  -8   2  29        0.13        4.23      9.27 o
  -7   2  29        1.69       -0.18      9.49 o
  -6   2  29        1.59        5.91      9.06 o
  -5   2  29        0.00       -1.95      8.62 o
  -4   2  29       13.11       10.93      8.90 o
  -3   2  29        2.13       -5.38      8.15 o
  -2   2  29        8.17       -0.32     16.83 o
  -1   2  29       15.25       21.61     14.33 o
   0   2  29       13.62       -0.78     10.84 o
   1   2  29       22.02       11.73     12.11 o
   2   2  29       18.61       24.76     14.47 o
   3   2  29        1.78       18.58     20.34 o
   4   2  29       10.81        9.06     14.59 o
   5   2  29        6.67       37.88     17.59 o
   6   2  29        4.32        3.67     14.50 o
  -5   3  29       39.58       48.91     14.18 o
  -4   3  29       46.75       54.49     15.14 o
  -3   3  29        1.45        4.21     13.67 o
  -2   3  29       11.88       18.44     14.81 o
  -1   3  29       36.23       35.24     16.04 o
   0   3  29        1.02        2.73     13.33 o
   1   3  29       50.38       64.41     18.70 o
   2   3  29        1.57       -1.81     13.56 o
 -10   0  30        0.02      -10.65     16.56 o
  -9   0  30        4.94       -3.90     12.43 o
  -8   0  30       20.49       32.06     24.68 o
  -7   0  30       23.84       26.35     12.64 o
  -6   0  30        8.03       -2.20     11.19 o
  -5   0  30      111.70      123.92     20.55 o
  -4   0  30      257.37      196.90     26.68 o
  -3   0  30       26.76       15.21     12.56 o
  -2   0  30      146.82      153.83     23.95 o
  -1   0  30       21.72       13.74     12.04 o
   0   0  30       13.90        6.47     11.33 o
   1   0  30      156.07      132.44     23.11 o
   2   0  30      212.77      178.81     26.38 o
   3   0  30        8.43        7.86     15.51 o
   4   0  30        2.16        9.46     18.33 o
   5   0  30        0.03       15.38     21.02 o
   6   0  30      133.84       86.99     29.71 o
   7   0  30        9.72       11.74     23.43 o
 -10   1  30       25.09       33.65     23.36 o
  -9   1  30        1.25      -11.64     11.64 o
  -8   1  30        3.38       -3.90     12.65 o
  -7   1  30        0.04        9.83     12.57 o
  -6   1  30       83.01       82.60     17.73 o
  -5   1  30        0.03       -5.32      8.94 o
  -4   1  30      401.98      427.32     26.24 o
  -3   1  30       73.36       73.69     13.55 o
  -2   1  30       17.96       13.26      9.92 o
  -1   1  30       19.41       22.10     10.78 o
   0   1  30      122.99      112.16     18.18 o
   1   1  30      164.61      163.92     20.69 o
   2   1  30       97.24       88.03     16.14 o
   3   1  30      111.30      112.09     18.31 o
   4   1  30        2.53        0.11      9.67 o
   5   1  30       15.50       23.96     19.09 o
   6   1  30        0.30       10.87     12.07 o
   7   1  30        3.75       11.68     22.27 o
  -8   2  30        3.73       -8.40      9.33 o
  -7   2  30        0.05       -8.65      8.65 o
  -6   2  30        9.02       12.42      9.61 o
  -5   2  30        0.42       15.29      9.37 o
  -4   2  30        7.83       20.01      9.84 o
  -3   2  30       42.57       36.31     15.74 o
  -2   2  30       11.05        7.62     12.77 o
  -1   2  30        0.49       24.93     13.37 o
   0   2  30       31.25       35.22     18.56 o
   1   2  30        0.55        0.66     14.97 o
   2   2  30       32.28       62.80     22.75 o
   3   2  30        9.67        3.84     13.26 o
   4   2  30        0.90       -7.12     12.73 o
   5   2  30        5.30      -11.35     11.35 o
  -3   3  30       25.36       37.91     17.10 o
  -2   3  30        2.65        7.95     14.06 o
  -1   3  30        7.52        4.27     13.43 o
   0   3  30       35.13       42.75     17.54 o
  -9   1  31       20.70       13.06     14.34 o
  -8   1  31        1.74        8.86     14.45 o
  -7   1  31       22.64       18.02     13.56 o
  -6   1  31        0.81       15.02     12.34 o
  -5   1  31      128.96      135.61     18.14 o
  -4   1  31       10.06       19.71     10.70 o
  -3   1  31       55.42       30.06     11.24 o
  -2   1  31       34.01       18.61     11.26 o
  -1   1  31       38.11       47.53     25.07 o
   0   1  31       81.62      123.55     18.63 o
   1   1  31       92.56      108.14     25.11 o
   2   1  31       14.68       15.50     11.33 o
   3   1  31       52.57       55.45     15.13 o
   4   1  31       14.30       22.36     12.30 o
   5   1  31        1.09       18.44     12.32 o
   6   1  31        3.19       27.44     14.18 o
  -8   2  31       11.01       21.25     30.44 o
  -7   2  31        0.13       -5.24      9.51 o
  -6   2  31      128.64      119.35     16.99 o
  -5   2  31       73.93       75.42     14.19 o
  -4   2  31      100.05       97.85     23.00 o
  -3   2  31       35.09       46.92     16.28 o
  -2   2  31       28.02       31.39     15.69 o
  -1   2  31        1.97       -4.69     12.15 o
   0   2  31       44.83       37.94     16.72 o
   1   2  31        5.40       18.83     13.76 o
   2   2  31       11.18       22.06     15.03 o
   3   2  31        2.81       -1.07     13.76 o
   4   2  31       14.20       18.56     19.97 o
  -9   0  32       12.41       20.68     15.61 o
  -8   0  32        6.37       -3.24     11.69 o
  -7   0  32       22.19       14.43     12.46 o
  -6   0  32        1.46        2.47     12.05 o
  -5   0  32       33.80       48.21     16.57 o
  -4   0  32       43.80       43.30     16.14 o
  -3   0  32       17.85       51.34     16.46 o
  -2   0  32      113.30      150.14     25.07 o
  -1   0  32       25.89       18.21     23.89 o
   0   0  32       52.01       69.25     18.03 o
   1   0  32      131.94      103.87     21.67 o
   2   0  32       19.90       11.88     13.22 o
   3   0  32        0.15      -10.42     17.29 o
   4   0  32        4.24      -15.70     15.70 o
   5   0  32       33.16       -1.64     18.79 o
   6   0  32        7.41       28.53     24.89 o
  -9   1  32        1.97        2.91     12.80 o
  -8   1  32        1.71       19.32     14.67 o
  -7   1  32        2.72       15.75     13.57 o
  -6   1  32       14.44       10.19     12.47 o
  -5   1  32        0.74       -1.19     11.49 o
  -4   1  32       43.64       23.42     11.69 o
  -3   1  32        3.96        2.30      8.99 o
  -2   1  32        0.52        0.28     10.90 o
  -1   1  32       10.56        1.58      9.81 o
   0   1  32       18.06       25.44     12.34 o
   1   1  32       17.22       19.52     11.85 o
   2   1  32        0.52        3.59     10.61 o
   3   1  32       49.09       51.10     14.39 o
   4   1  32        1.93       -6.03     11.18 o
   5   1  32        2.55        4.42     12.18 o
   6   1  32        4.03       -1.26     15.00 o
  -7   2  32        4.43        1.55      9.63 o
  -6   2  32        0.24       10.20     10.42 o
  -5   2  32      318.69      346.71     30.19 o
  -4   2  32       19.99       20.11     15.77 o
  -3   2  32       59.90       58.00     17.91 o
  -2   2  32        3.11       -7.61     27.41 o
  -1   2  32       90.75       83.97     21.50 o
   0   2  32        4.98       14.09     14.85 o
   1   2  32       38.05       25.61     16.26 o
   2   2  32        7.68       15.41     15.19 o
   3   2  32       22.56       10.21     14.73 o
   4   2  32        1.21       -0.45     14.78 o
  -8   1  33        0.01      -12.49     12.49 o
  -7   1  33        0.69       -7.55     12.51 o
  -6   1  33       65.38       66.07     17.93 o
  -5   1  33       64.42       59.98     17.22 o
  -4   1  33        2.78        2.89     12.20 o
  -3   1  33      100.46      107.31     18.08 o
  -2   1  33       48.81       62.34     14.86 o
  -1   1  33        0.81       22.25     11.26 o
   0   1  33       34.88       19.41     12.83 o
   1   1  33       80.81       91.06     18.09 o
   2   1  33        7.15       10.85     11.43 o
   3   1  33        1.38       11.34     12.00 o
   4   1  33        0.00        6.52     11.79 o
   5   1  33       11.29        3.48     15.24 o
  -6   2  33        2.86       15.27     13.36 o
  -5   2  33      174.50      182.47     58.53 o
  -4   2  33       26.58       23.79     35.46 o
  -3   2  33       31.39        8.87     14.80 o
  -2   2  33       29.58       16.44     14.17 o
  -1   2  33        6.07       11.25     27.27 o
   0   2  33      176.76      159.76     27.52 o
   1   2  33        2.30        8.10     14.33 o
   2   2  33      140.65       68.20     38.69 o
   3   2  33        0.95       -6.74     13.79 o
  -8   0  34        8.71       -4.41     18.90 o
  -7   0  34        4.86      -12.45     17.80 o
  -6   0  34        0.00       13.44     13.40 o
  -5   0  34       20.40        1.33     13.38 o
  -4   0  34        1.59        5.05     13.23 o
  -3   0  34       12.71        9.07     13.85 o
  -2   0  34        0.62       11.49     13.44 o
  -1   0  34        8.70       12.40     13.83 o
   0   0  34        0.17       -9.24     15.60 o
   1   0  34       23.44       14.74     19.74 o
   2   0  34        0.13       26.16     21.16 o
   3   0  34        1.04       -6.05     17.52 o
   4   0  34        0.06       24.75     24.29 o
   5   0  34        0.41       12.37     21.75 o
  -7   1  34       12.12        9.28     14.75 o
  -6   1  34       33.89       45.89     16.37 o
  -5   1  34        7.41       -2.22     12.76 o
  -4   1  34       53.69       40.05     16.68 o
  -3   1  34        0.62       13.93     13.56 o
  -2   1  34        6.47        5.06     10.30 o
  -1   1  34       47.55       36.31     18.54 o
   0   1  34       13.87       -2.05     11.17 o
   1   1  34       12.26       23.63     12.96 o
   2   1  34       73.94       70.84     16.88 o
   3   1  34        0.93        9.12     14.84 o
   4   1  34        5.97       -1.63     15.67 o
  -5   2  34        1.23        1.58     14.33 o
  -4   2  34       59.39       43.81     19.24 o
  -3   2  34       34.69       54.57     19.53 o
  -2   2  34       47.87       33.64     17.67 o
  -1   2  34       14.70       24.35     16.26 o
   0   2  34       81.93      100.95     31.69 o
   1   2  34       24.89       38.92     18.47 o
  -7   1  35       27.06       51.82     44.13 o
  -6   1  35        1.77       -7.94     12.08 o
  -5   1  35       69.26       28.66     14.71 o
  -4   1  35       16.86       19.52     29.30 o
  -3   1  35        1.12       29.73     16.05 o
  -2   1  35       21.16        1.14     19.22 o
  -1   1  35       21.50       28.71     17.04 o
   0   1  35        0.44        3.31     14.08 o
   1   1  35       24.08       41.33     18.38 o
   2   1  35        1.05       -1.50     13.32 o
   3   1  35        0.05      -18.02     26.27 o
  -2   2  35        0.76       -0.75     15.12 o
  -6   0  36        0.13       -9.00     18.57 o
  -5   0  36        7.49       11.11     26.84 o
  -4   0  36       20.82        4.97     20.63 o
  -3   0  36       33.12       18.84     23.07 o
  -2   0  36        3.80       -4.73     20.20 o
  -1   0  36       11.05       20.70     22.88 o
   0   0  36        8.34        3.28     21.34 o
   1   0  36        1.61       -2.78     19.02 o
   2   0  36        0.98       -8.28     19.47 o
   3   0  36        2.60       -1.23     21.66 o
  -5   1  36       22.98       37.18     19.16 o
  -4   1  36        0.02        6.77     15.47 o
  -3   1  36        0.12        0.38     14.74 o
  -2   1  36       24.11        0.22     14.33 o
  -1   1  36        5.11       19.37     16.44 o
   0   1  36        9.07       26.98     16.63 o
   1   1  36       17.13       -4.20     15.07 o
   2   1  36        8.97       -0.53     32.21 o
  -4   1  37        4.12      -14.39     14.39 o
  -3   1  37        6.07       -2.25     16.06 o
  -2   1  37        2.14      -11.56     16.29 o
  -1   1  37       16.86       46.83     20.57 o
   0   1  37       27.38       48.16     20.19 o
  -3   0  38        9.88        7.83     22.20 o
  -2   0  38       80.70       51.59     30.30 o
  -1   0  38       28.75       28.80     26.21 o
 
